# Supplementary material for: Role of Opioid-Free Anesthesia Versus Opioid-Based Anesthesia in Postoperative Pain and Opioid Consumption: A Systematic Review and Meta-Analysis
Source: J Clin Med. 2026 Jun 12;15(12):4560. doi: 10.3390/jcm15124560 (PMC13301896; doi:10.3390/jcm15124560)
Supplement: Supplementary file 1 [file jcm-15-04560-s001.zip]

Archive with 8 entries (8 files):
- Supplementary File S1 - PRISMA 2020 checklist.pdf
- Supplementary File S2 - PROSPERO.pdf
- Supplementary File S3 - Search results.xlsx
- Supplementary File S4 - Subgroup data.xlsx
- Supplementary File S5 - Risk of bias.pdf
- Supplementary File S6 - GRADE.pdf
- Supplementary File S7 - Secondary outcomes.pdf
- Supplementary File S8 - Funnel plot.pdf
