# Supplementary material for: Role of Opioid-Free Anesthesia Versus Opioid-Based Anesthesia in Postoperative Pain and Opioid Consumption: A Systematic Review and Meta-Analysis
Source: J Clin Med. 2026 Jun 12;15(12):4560. doi: 10.3390/jcm15124560 (PMC13301896; doi:10.3390/jcm15124560)
Supplement: Supplementary file 1 [file jcm-15-04560-s001.zip › Supplementary File S3 - Search results.xlsx]

## Sheet: Screening
n	Decision	Order n	Title	Publication Year	DOI	Authors	Citation	First Author	Journal/Book	Create Date
1	Included	1	Comparation Among Opioid-Based, Low Opioid and Opioid Free Anesthesia in Colorectal Oncologic Surgery	2023	10.2478/prilozi-2023-0013	Toleska M, Dimitrovski A, Dimitrovska NT.	Pril (Makedon Akad Nauk Umet Odd Med Nauki). 2023 Mar 29;44(1):117-126. doi: 10.2478/prilozi-2023-0013. Print 2023 Mar 1.	Toleska M	Pril (Makedon Akad Nauk Umet Odd Med Nauki)	2023-03-29
2	Included	2	Opioid-free anaesthesia reduces postoperative nausea and vomiting after thoracoscopic lung resection: a randomised controlled trial	2024	10.1016/j.bja.2023.11.008	Feng CD, Xu Y, Chen S, Song N, Meng XW, Liu H, Ji FH, Peng K.	Br J Anaesth. 2024 Feb;132(2):267-276. doi: 10.1016/j.bja.2023.11.008. Epub 2023 Dec 1.	Feng CD	Br J Anaesth	2023-12-02
3	Included	3	Balanced Opioid-free Anesthesia with Dexmedetomidine versus Balanced Anesthesia with Remifentanil for Major or Intermediate Noncardiac Surgery	2021	10.1097/ALN.0000000000003725	Beloeil H, Garot M, Lebuffe G, Gerbaud A, Bila J, Cuvillon P, Dubout E, Oger S, Nadaud J, Becret A, Coullier N, Lecoeur S, Fayon J, Godet T, Mazerolles M, Atallah F, Sigaut S, Choinier PM, Asehnoune K, Roquilly A, Chanques G, Esvan M, Futier E, Laviolle B; POFA Study Group; SFAR Research Network.	Anesthesiology. 2021 Apr 1;134(4):541-551. doi: 10.1097/ALN.0000000000003725.	Beloeil H	Anesthesiology	2021-02-25
4	Not peer reviewed		Opioid-free versus opioid-based anesthesia in major spine surgery: a prospective, randomized, controlled clinical trial	2024	10.23736/S0375-9393.24.17962-X	Barakat H, Al Nawwar R, Abou Nader J, Aouad M, Yazbeck Karam V, Gholmieh L.	Minerva Anestesiol. 2024 Jun;90(6):482-490. doi: 10.23736/S0375-9393.24.17962-X.	Barakat H	Minerva Anestesiol	2024-06-13
5	VAS/NRS pain and opioid consumption were not reported: pain evaluated within QoR-15 questionnaire		Impact of Opioid-Free Anesthesia on Postoperative Quality of Recovery in Patients After Laparoscopic Cholecystectomy-A Randomized Controlled Trial	2023	10.2147/DDDT.S439674	Hao C, Xu H, Du J, Zhang T, Zhang X, Zhao Z, Luan H.	Drug Des Devel Ther. 2023 Nov 28;17:3539-3547. doi: 10.2147/DDDT.S439674. eCollection 2023.	Hao C	Drug Des Devel Ther	2023-12-04
6	VAS/NRS pain and opioid consumption were not reported		Impact of opioid-free anaesthesia on postoperative nausea, vomiting and pain after gynaecological laparoscopy - A randomised controlled trial	2021	10.1016/j.jclinane.2021.110437	Massoth C, Schwellenbach J, Saadat-Gilani K, Weiss R, Pöpping D, Küllmar M, Wenk M.	J Clin Anesth. 2021 Dec;75:110437. doi: 10.1016/j.jclinane.2021.110437. Epub 2021 Jul 3.	Massoth C	J Clin Anesth	2021-07-06
7	Included: OME not reported	4	Comparison of opioid-free and opioid-inclusive propofol anaesthesia for thyroid and parathyroid surgery: a randomised controlled trial	2024	10.1111/anae.16382	Wang D, Sun Y, Zhu YJ, Shan XS, Liu H, Ji FH, Peng K.	Anaesthesia. 2024 Oct;79(10):1072-1080. doi: 10.1111/anae.16382. Epub 2024 Jul 22.	Wang D	Anaesthesia	2024-07-22
8	VAS/NRS pain and opioid consumption were not reported: pain evaluated within QoR-40 questionnaire		Opioid-free anesthesia improves postoperative recovery quality of small and medium-sized surgery: a prospective, randomized controlled study	2024	10.23736/S0375-9393.24.18125-4	Wang P, Zhou X, Wang S, Sheng F, Liu C, Wang Y, Jiang L, Wang J, Feng W.	Minerva Anestesiol. 2024 Sep;90(9):759-768. doi: 10.23736/S0375-9393.24.18125-4.	Wang P	Minerva Anestesiol	2024-09-16
9	VAS/NRS pain and opioid consumption were not reported		Postoperative Nausea and Vomiting in Opioid-Free Anesthesia Versus Opioid Based Anesthesia in Laparoscopic Cholecystectomy	2022	10.2478/prilozi-2022-0042	Toleska M, Dimitrovski A, Dimitrovska NT.	Pril (Makedon Akad Nauk Umet Odd Med Nauki). 2022 Dec 4;43(3):101-108. doi: 10.2478/prilozi-2022-0042. Print 2022 Nov 1.	Toleska M	Pril (Makedon Akad Nauk Umet Odd Med Nauki)	2022-12-06
10	Included	5	Balanced opioid-free anesthesia with lidocaine and esketamine versus balanced anesthesia with sufentanil for gynecological endoscopic surgery: a randomized controlled trial	2024	10.1038/s41598-024-62824-3	Hu Y, Zhang QY, Qin GC, Zhu GH, Long X, Xu JF, Gong Y.	Sci Rep. 2024 May 23;14(1):11759. doi: 10.1038/s41598-024-62824-3.	Hu Y	Sci Rep	2024-05-23
11	Included	6	Effects of Opioid-based and Opioid-free Anesthesia in Patients Undergoing Elective Laparoscopic Surgeries	2025	10.4103/aam.aam_137_24	Swamy AHM, Sneka G, Kumararadhya GB, Chennabasappa A, Shivakumar KG, Umesh S.	Ann Afr Med. 2025 Apr 1;24(2):317-323. doi: 10.4103/aam.aam_137_24. Epub 2025 Feb 27.	Swamy AHM	Ann Afr Med	2025-02-28
12	included	7	Effects of balanced opioid-free anesthesia on post-operative nausea and vomiting in patients undergoing video-assisted thoracic surgery: a randomized trial	2025	10.1186/s12871-025-02938-x	Yan X, Liang C, Jiang J, Ji Y, Wu AS, Wei CW.	BMC Anesthesiol. 2025 Feb 8;25(1):62. doi: 10.1186/s12871-025-02938-x.	Yan X	BMC Anesthesiol	2025-02-08
13	Included: OME not reported	8	Opioid-free anesthesia with esketamine-dexmedetomidine versus opioid-based anesthesia with propofol-remifentanil in shoulder arthroscopy: a randomized controlled trial	2024	10.1186/s12893-024-02518-9	Xue Z, Yan C, Liu Y, Yang N, Zhang G, Qian W, Qian B, Liu X.	BMC Surg. 2024 Aug 10;24(1):228. doi: 10.1186/s12893-024-02518-9.	Xue Z	BMC Surg	2024-08-10
14	Included	9	Influence of psychological factors and pain sensitivity on the efficacy of opioid-free anesthesia: A randomized clinical trial	2024	10.1016/j.genhosppsych.2024.04.001	Bae MI, Oh J, Lee HS, Park S, Kwon IG, Song Y.	Gen Hosp Psychiatry. 2024 Jul-Aug;89:84-92. doi: 10.1016/j.genhosppsych.2024.04.001. Epub 2024 Apr 4.	Bae MI	Gen Hosp Psychiatry	2024-06-05
15	VAS/NRS pain and opioid consumption were not reported		Opioid-free anesthesia with lidocaine for improved postoperative recovery in hysteroscopy: a randomized controlled trial	2023	10.1186/s12871-023-02152-7	Cha NH, Hu Y, Zhu GH, Long X, Jiang JJ, Gong Y.	BMC Anesthesiol. 2023 Jun 3;23(1):192. doi: 10.1186/s12871-023-02152-7.	Cha NH	BMC Anesthesiol	2023-06-03
16	Included	10	Assessment of feasibility of opioid-free anesthesia combined with preoperative thoracic paravertebral block and postoperative intravenous patient-controlled analgesia oxycodone with non-opioid analgesics in the perioperative anesthetic management for video-assisted thoracic surgery	2024	10.5114/ait.2024.141279	Copik MM, Sadowska D, Smereka J, Czyzewski D, Misiołek HD, Białka S.	Anaesthesiol Intensive Ther. 2024;56(2):98-107. doi: 10.5114/ait.2024.141279.	Copik MM	Anaesthesiol Intensive Ther	2024-08-21
17	No Opioid-Based Anesthesia Arm	11	Opioid free versus opioid sparing strategies for multimodal antinociception during laparoscopic colectomy: a randomised controlled trial	2024	10.1016/j.accpm.2024.101436	Collange V, Berruet JB, Aubrun F, Poiblanc M, Olagne E, Golliet Mercier N, Parent S, Noel P, Devillez S, Perrou M, Ramadan J, Coeckelenbergh S, Joosten A.	Anaesth Crit Care Pain Med. 2024 Dec;43(6):101436. doi: 10.1016/j.accpm.2024.101436. Epub 2024 Oct 9.	Collange V	Anaesth Crit Care Pain Med	2024-10-11
18	No Opioid-free group		Epidural Anesthesia-Analgesia and Recurrence-free Survival after Lung Cancer Surgery: A Randomized Trial	2021	10.1097/ALN.0000000000003873	Xu ZZ, Li HJ, Li MH, Huang SM, Li X, Liu QH, Li J, Li XY, Wang DX, Sessler DI.	Anesthesiology. 2021 Sep 1;135(3):419-432. doi: 10.1097/ALN.0000000000003873.	Xu ZZ	Anesthesiology	2021-06-30
19	No Opioid-free group		Reducing Opioid Use for Chronic Pain With a Group-Based Intervention: A Randomized Clinical Trial	2023	10.1001/jama.2023.6454	Sandhu HK, Booth K, Furlan AD, Shaw J, Carnes D, Taylor SJC, Abraham C, Alleyne S, Balasubramanian S, Betteley L, Haywood KL, Iglesias-Urrutia CP, Krishnan S, Lall R, Manca A, Mistry D, Newton S, Noyes J, Nichols V, Padfield E, Rahman A, Seers K, Tang NKY, Tysall C, Eldabe S, Underwood M.	JAMA. 2023 May 23;329(20):1745-1756. doi: 10.1001/jama.2023.6454.	Sandhu HK	JAMA	2023-05-23
20	Included: OME not reported	12	A blended opioid-free anesthesia protocol and regional parietal blocks in laparoscopic abdominal surgery- a randomized controlled trial	2025	10.1038/s41598-025-97116-x	Accurso G, Rampulla D, Cusenza M, Candela G, Savatteri P, Vetrugno L, Giarratano A, Raineri SM.	Sci Rep. 2025 Apr 23;15(1):14097. doi: 10.1038/s41598-025-97116-x.	Accurso G	Sci Rep	2025-04-24
21	Included	13	Opioid-free total intravenous anesthesia with propofol, dexmedetomidine and lidocaine infusions for laparoscopic cholecystectomy: a prospective, randomized, double-blinded study	2015	10.1016/j.bjane.2014.05.001	Bakan M, Umutoglu T, Topuz U, Uysal H, Bayram M, Kadioglu H, Salihoglu Z.	Braz J Anesthesiol. 2015 May-Jun;65(3):191-9. doi: 10.1016/j.bjane.2014.05.001. Epub 2014 Jun 3.	Bakan M	Braz J Anesthesiol	2015-05-01
22	No Opioid-free group		Epidural Anesthesia and Arterial Maximal Flow Velocity of Free Flap in Patients Having Microvascular Lower Extremity Reconstruction: A Randomized Controlled Trial	2022	10.1097/PRS.0000000000008764	Park JY, Suh HP, Kwon JG, Yu J, Lee J, Hwang JH, Hong JP, Kim YK.	Plast Reconstr Surg. 2022 Feb 1;149(2):496-505. doi: 10.1097/PRS.0000000000008764.	Park JY	Plast Reconstr Surg	2021-12-13
23	Free full text not found		Superiority of opioid free anesthesia with regional block over opioid anesthesia with regional block in the quality of recovery after retroperitoneiscopic renal surgery: a randomized controlled trial	2024	10.23736/S0375-9393.24.18186-2	Gao H, Xu Z, Zhang L, Liu Y, Jiang Y, Wang Q, Liu H, Liu H, Zhao L.	Minerva Anestesiol. 2024 Oct;90(10):845-854. doi: 10.23736/S0375-9393.24.18186-2. Epub 2024 Aug 6.	Gao H	Minerva Anestesiol	2024-08-06
24	VAS/NRS pain and opioid consumption were not reported: PTI used		Opioid-free anesthesia compared to opioid anesthesia for lung cancer patients undergoing video-assisted thoracoscopic surgery: A randomized controlled study	2021	10.1371/journal.pone.0257279	An G, Zhang Y, Chen N, Fu J, Zhao B, Zhao X.	PLoS One. 2021 Sep 23;16(9):e0257279. doi: 10.1371/journal.pone.0257279. eCollection 2021.	An G	PLoS One	2021-09-23
25	No Opioid-Based Anesthesia Arm	14	Combined opioid free and loco-regional anaesthesia enhances the quality of recovery in sleeve gastrectomy done under ERAS protocol: a randomized controlled trial	2022	10.1186/s12871-021-01561-w	Ibrahim M, Elnabtity AM, Hegab A, Alnujaidi OA, El Sanea O.	BMC Anesthesiol. 2022 Jan 21;22(1):29. doi: 10.1186/s12871-021-01561-w.	Ibrahim M	BMC Anesthesiol	2022-01-22
26	Included: OME not reported	15	Opioid-Free Anesthesia with Esketamine Combined with Iliac Fascia Block in Elderly Patients Undergoing Hip Surgery	2025	10.2147/DDDT.S508805	Luo LL, Xiao R, Zhang JP, Xi WF, Xu GH, Yuan H.	Drug Des Devel Ther. 2025 Apr 28;19:3337-3349. doi: 10.2147/DDDT.S508805. eCollection 2025.	Luo LL	Drug Des Devel Ther	2025-05-05
27	VAS/NRS pain and opioid consumption were not reported: pain-severity subscale used		Postoperative recovery after breast cancer surgery: A randomised controlled trial of opioid-based versus opioid-free anaesthesia with thoracic paravertebral block	2023	10.1097/EJA.0000000000001856	Zhang Q, Wu Y, An H, Feng Y.	Eur J Anaesthesiol. 2023 Aug 1;40(8):552-559. doi: 10.1097/EJA.0000000000001856. Epub 2023 May 23.	Zhang Q	Eur J Anaesthesiol	2023-05-23
28	No Opioid-free group		Supplemental Regional Block Anesthesia Reduces Opioid Utilization Following Free Flap Reconstruction of the Oral Cavity: A Prospective, Randomized Clinical Trial	2023	10.1016/j.joms.2022.10.015	Le JM, Gigliotti J, Sayre KS, Morlandt AB, Ying YP.	J Oral Maxillofac Surg. 2023 Feb;81(2):140-149. doi: 10.1016/j.joms.2022.10.015. Epub 2022 Nov 1.	Le JM	J Oral Maxillofac Surg	2022-11-28
29	VAS/NRS pain and opioid consumption were not reported		Opioid-free anesthesia in bariatric surgery: a prospective randomized controlled trial	2025	10.1186/s40001-025-02565-9	Dagher C, Mattar R, Aoun M, Tohme J, Naccache N, Jabbour H.	Eur J Med Res. 2025 Apr 23;30(1):320. doi: 10.1186/s40001-025-02565-9.	Dagher C	Eur J Med Res	2025-04-24
30	Included: OME not reported	16	A comparison of opioid-containing anesthesia versus opioid-free anesthesia using the Cortínez-Sepúlveda model on differential cytokine responses in obese patients undergoing gastric bypass surgery: a randomized controlled trial	2022	10.1186/s12871-022-01838-8	Campos-Pérez W, Ramírez-Plascencia L, Pérez-Robles M, Rivera-Valdés JJ, Sánchez-Muñoz P, Pérez-Vargas L, González-Landeros D, Cuevas JHM, Martínez-López E.	BMC Anesthesiol. 2022 Sep 16;22(1):294. doi: 10.1186/s12871-022-01838-8.	Campos-Pérez W	BMC Anesthesiol	2022-09-16
31	Included: OME not reported	17	Is Opioid-Free General Anesthesia More Superior for Postoperative Pain Versus Opioid General Anesthesia in Laparoscopic Cholecystectomy?	2019	10.2478/prilozi-2019-0018	Toleska M, Dimitrovski A.	Pril (Makedon Akad Nauk Umet Odd Med Nauki). 2019 Oct 1;40(2):81-87. doi: 10.2478/prilozi-2019-0018.	Toleska M	Pril (Makedon Akad Nauk Umet Odd Med Nauki)	2019-10-13
32	Included: Pain scores not reported	18	Opioid-free total intravenous anaesthesia reduces postoperative nausea and vomiting in bariatric surgery beyond triple prophylaxis	2014	10.1093/bja/aet551	Ziemann-Gimmel P, Goldfarb AA, Koppman J, Marema RT.	Br J Anaesth. 2014 May;112(5):906-11. doi: 10.1093/bja/aet551. Epub 2014 Feb 18.	Ziemann-Gimmel P	Br J Anaesth	2014-02-21
33	Included	19	Effect of opioid-free anesthesia combined with pectoral nerve block on the quality of recovery in patients after mastectomy: A randomized, controlled trial	2025	10.1371/journal.pone.0320592	Chen J, He L, Shi Y, Jiao J, Huang S, Zhou J, Luo Q.	PLoS One. 2025 Apr 3;20(4):e0320592. doi: 10.1371/journal.pone.0320592. eCollection 2025.	Chen J	PLoS One	2025-04-03
34	No Opioid-free group		Extracorporeal Shock-Wave Lithotripsy and Endoscopy for the Treatment of Pain in Chronic Pancreatitis : A Sham-Controlled, Randomized Trial	2024	10.7326/M24-0210	Talukdar R, Olesen SS, Unnisa M, Bedarkar A, Sarkar S, Tandan M, Jagtap N, Darisetty S, Kiran S, Koppoju V, Lakhtakia S, Ramchandani M, Kalapala R, Gupta R, Singh VK, Rao GV, Reddy DN, Drewes AM.	Ann Intern Med. 2024 Jun;177(6):749-758. doi: 10.7326/M24-0210. Epub 2024 May 28.	Talukdar R	Ann Intern Med	2024-05-27
35	VAS/NRS pain and opioid consumption were not reported: BPI used		Feasibility of Prospectively Comparing Opioid Analgesia With Opioid-Free Analgesia After Outpatient General Surgery: A Pilot Randomized Clinical Trial	2022	10.1001/jamanetworkopen.2022.21430	Do U, El-Kefraoui C, Pook M, Balvardi S, Barone N, Nguyen-Powanda P, Lee L, Baldini G, Feldman LS, Fiore JF Jr; McGill Better Opioid Prescribing Collaboration; Alhashemi M, Antoun A, Barkun JS, Brecht KM, Chaudhury PK, Deckelbaum D, Di Lena E, Dumitra S, Elhaj H, Fata P, Fleiszer D, Fried GM, Grushka J, Kaneva P, Khwaja K, Lapointe-Gagner M, McKendy KM, Meguerditchian AN, Meterissian SH, Montgome…	JAMA Netw Open. 2022 Jul 1;5(7):e2221430. doi: 10.1001/jamanetworkopen.2022.21430.	Do U	JAMA Netw Open	2022-07-18
36	No Opioid-free group		The effect of nitrous oxide anesthesia on early postoperative opioid consumption and pain	2014	10.1097/AAP.0000000000000039	Duma A, Helsten D, Brown F, Bottros MM, Nagele P.	Reg Anesth Pain Med. 2014 Jan-Feb;39(1):31-6. doi: 10.1097/AAP.0000000000000039.	Duma A	Reg Anesth Pain Med	2013-12-07
37	Included	20	The effect of anesthetic technique on early postoperative gastric emptying: comparison of propofol-remifentanil and opioid-free sevoflurane anesthesia	2006	10.1007/s00540-006-0436-3	Walldén J, Thörn SE, Lövqvist A, Wattwil L, Wattwil M.	J Anesth. 2006;20(4):261-7. doi: 10.1007/s00540-006-0436-3.	Walldén J	J Anesth	2006-10-31
38	VAS/NRS pain and opioid consumption were not reported		Combined epidural-spinal opioid-free anaesthesia and analgesia for hysterectomy	1999	10.1093/bja/82.6.881	Callesen T, Schouenborg L, Nielsen D, Guldager H, Kehlet H.	Br J Anaesth. 1999 Jun;82(6):881-5. doi: 10.1093/bja/82.6.881.	Callesen T	Br J Anaesth	1999-11-24
39	No Opioid-free group		Reduction of postoperative pain and opioid consumption by VVZ-149, first-in-class analgesic molecule: A confirmatory phase 3 trial of laparoscopic colectomy	2025	10.1016/j.jclinane.2024.111729	Lee HJ, Sim JY, Song I, Nedeljkovic SS, Kim DK, Oh AY, Yoon SZ, Moon YJ, Park MH, Park I, Kim J, Lee SR, Cho S, Bahk JH.	J Clin Anesth. 2025 Feb;101:111729. doi: 10.1016/j.jclinane.2024.111729. Epub 2024 Dec 19.	Lee HJ	J Clin Anesth	2024-12-20
40	Included: OME not reported	21	Effect of opioid sparing strategies on postoperative pain and perioperative hemodynamics in patients undergoing laparoscopic cholecystectomy: a randomized controlled study	2025	10.1186/s12871-025-02953-y	Wang L, Hong X, Xue Y, Su Z.	BMC Anesthesiol. 2025 Feb 24;25(1):100. doi: 10.1186/s12871-025-02953-y.	Wang L	BMC Anesthesiol	2025-02-24
41	No Opioid-free group		A phase 3 active-controlled trial of liposomal bupivacaine via sciatic nerve block in the popliteal fossa after bunionectomy	2024	10.1016/j.jclinane.2024.111402	Schwartz G, Gadsden JC, Gonzales J, Hutchins J, Song J, Brady O, DiGiorgi M, Winston R.	J Clin Anesth. 2024 Jun;94:111402. doi: 10.1016/j.jclinane.2024.111402. Epub 2024 Feb 9.	Schwartz G	J Clin Anesth	2024-02-10
42	No Opioid-free group		Effects of propofol/remifentanil-based total intravenous anesthesia versus sevoflurane-based inhalational anesthesia on the release of VEGF-C and TGF-β and prognosis after breast cancer surgery: a prospective, randomized and controlled study	2018	10.1186/s12871-018-0588-3	Yan T, Zhang GH, Wang BN, Sun L, Zheng H.	BMC Anesthesiol. 2018 Sep 22;18(1):131. doi: 10.1186/s12871-018-0588-3.	Yan T	BMC Anesthesiol	2018-09-24
43	Spinal anesthesia		Opioid-free analgesia by continuous psoas compartment block after total hip arthroplasty. A randomized study	2008	10.1017/S026502150700302X	Becchi C, Al Malyan M, Coppini R, Campolo M, Magherini M, Boncinelli S.	Eur J Anaesthesiol. 2008 May;25(5):418-23. doi: 10.1017/S026502150700302X. Epub 2007 Nov 21.	Becchi C	Eur J Anaesthesiol	2007-11-22
44	No Opioid-free group		Epidural anesthesia and analgesia: effects on recovery from cardiac surgery	2002	10.1053/jcan.2002.29639	Fillinger MP, Yeager MP, Dodds TM, Fillinger MF, Whalen PK, Glass DD.	J Cardiothorac Vasc Anesth. 2002 Feb;16(1):15-20. doi: 10.1053/jcan.2002.29639.	Fillinger MP	J Cardiothorac Vasc Anesth	2002-02-21
45	No Opioid-free group		Comparison between epidural and intravenous analgesia effects on disease-free survival after colorectal cancer surgery: a randomised multicentre controlled trial	2021	10.1016/j.bja.2021.04.002	Falk W, Magnuson A, Eintrei C, Henningsson R, Myrelid P, Matthiessen P, Gupta A.	Br J Anaesth. 2021 Jul;127(1):65-74. doi: 10.1016/j.bja.2021.04.002. Epub 2021 May 7.	Falk W	Br J Anaesth	2021-05-10
46	No Opioid-free group		Intraoperative lidocaine infusion in patients undergoing pancreatectomy for pancreatic cancer: a mechanistic, multicentre randomised clinical trial	2022	10.1016/j.bja.2022.03.031	Zhang H, Qu M, Guo K, Wang Y, Gu J, Wu H, Zhu X, Sun Z, Cata JP, Chen W, Miao C.	Br J Anaesth. 2022 Aug;129(2):244-253. doi: 10.1016/j.bja.2022.03.031. Epub 2022 Jun 11.	Zhang H	Br J Anaesth	2022-06-13
47	No Opioid-free group		Propofol/sufentanil anesthesia suppresses the metabolic and endocrine response during, not after, lower abdominal surgery	2000	10.1097/00000539-200002000-00039	Schricker T, Carli F, Schreiber M, Wachter U, Geisser W, Lattermann R, Georgieff M.	Anesth Analg. 2000 Feb;90(2):450-5. doi: 10.1097/00000539-200002000-00039.	Schricker T	Anesth Analg	2000-01-29
48	Included	22	Omission of fentanyl during sevoflurane anesthesia decreases the incidences of postoperative nausea and vomiting and accelerates postanesthesia recovery in major breast cancer surgery	2006	10.1007/s00540-006-0413-x	Shirakami G, Teratani Y, Segawa H, Matsuura S, Shichino T, Fukuda K.	J Anesth. 2006;20(3):188-95. doi: 10.1007/s00540-006-0413-x.	Shirakami G	J Anesth	2006-08-10
49	No Opioid-free group		Brachial Plexus Block with Liposomal Bupivacaine for Shoulder Surgery Improves Analgesia and Reduces Opioid Consumption: Results from a Multicenter, Randomized, Double-Blind, Controlled Trial	2020	10.1093/pm/pnz103	Patel MA, Gadsden JC, Nedeljkovic SS, Bao X, Zeballos JL, Yu V, Ayad SS, Bendtsen TF.	Pain Med. 2020 Feb 1;21(2):387-400. doi: 10.1093/pm/pnz103.	Patel MA	Pain Med	2019-06-01
50	VAS/NRS pain and opioid consumption were not reported: categorical pain		Opioids and premature biochemical recurrence of prostate cancer: a randomised prospective clinical trial	2021	10.1016/j.bja.2021.01.031	Rangel FP, Auler JOC Jr, Carmona MJC, Cordeiro MD, Nahas WC, Coelho RF, Simões CM.	Br J Anaesth. 2021 May;126(5):931-939. doi: 10.1016/j.bja.2021.01.031. Epub 2021 Mar 10.	Rangel FP	Br J Anaesth	2021-03-13
51	No Opioid-free group		Pain relief and functional status after vaginal hysterectomy: intrathecal versus general anesthesia	2006	10.1007/BF03021628	Sprung J, Sanders MS, Warner ME, Gebhart JB, Stanhope CR, Jankowski CJ, Liedl L, Schroeder DR, Brown DR, Warner DO.	Can J Anaesth. 2006 Jul;53(7):690-700. doi: 10.1007/BF03021628.	Sprung J	Can J Anaesth	2006-06-29
52	No Opioid-free group		Prospective, randomized, double-blind trial of local anesthetic infusion and intravenous narcotic patient-controlled anesthesia pump for pain management after free TRAM flap breast reconstruction	2008	10.1097/PRS.0b013e3181858c09	Heller L, Kowalski AM, Wei C, Butler CE.	Plast Reconstr Surg. 2008 Oct;122(4):1010-1018. doi: 10.1097/PRS.0b013e3181858c09.	Heller L	Plast Reconstr Surg	2008-10-02
53	VAS/NRS pain and opioid consumption were not reported		Comparison of remifentanil and propofol infusions for sedation during regional anesthesia	1998	10.1016/s1098-7339(98)90112-2	Lauwers MH, Vanlersberghe C, Camu F.	Reg Anesth Pain Med. 1998 Jan-Feb;23(1):64-70. doi: 10.1016/s1098-7339(98)90112-2.	Lauwers MH	Reg Anesth Pain Med	1998-04-29
54	No Opioid-free group		Efficacy and safety of lower extremity nerve blocks for postoperative analgesia at free fibular flap donor sites	2018	10.1002/hed.25470	Zhang X, Sun C, Bai X, Zhang Q.	Head Neck. 2018 Dec;40(12):2670-2676. doi: 10.1002/hed.25470. Epub 2018 Nov 2.	Zhang X	Head Neck	2018-11-03
55	No Opioid-free group		Long-term Survival after Combined Epidural-General Anesthesia or General Anesthesia Alone: Follow-up of a Randomized Trial	2021	10.1097/ALN.0000000000003835	Du YT, Li YW, Zhao BJ, Guo XY, Feng Y, Zuo MZ, Fu C, Zhou WJ, Li HJ, Liu YF, Cheng T, Mu DL, Zeng Y, Liu PF, Li Y, An HY, Zhu SN, Li XY, Li HJ, Wu YF, Wang DX, Sessler DI; Peking University Clinical Research Program Study Group.	Anesthesiology. 2021 Aug 1;135(2):233-245. doi: 10.1097/ALN.0000000000003835.	Du YT	Anesthesiology	2021-07-01
56	No Opioid Arm		Enhancing postoperative recovery in total hip arthroplasty: the role of pericapsular nerve group and lateral cutaneous nerve block under spinal anaesthesia	2024	10.1007/s00264-024-06187-4	Svraka AD, Svraka D, Milivojac A, Dodik R, Palija S, Manojlovic S.	Int Orthop. 2024 Aug;48(8):2017-2024. doi: 10.1007/s00264-024-06187-4. Epub 2024 Apr 30.	Svraka AD	Int Orthop	2024-04-30
57	Spinal anesthesia		Spinal-induced hypotension in elderly patients with hip fracture. A comparison of glucose-free bupivacaine with glucose-free bupivacaine and fentanyl	2005	10.1177/0310057X0503300110	Martyr JW, Stannard KJ, Gillespie G.	Anaesth Intensive Care. 2005 Feb;33(1):64-8. doi: 10.1177/0310057X0503300110.	Martyr JW	Anaesth Intensive Care	2005-06-17
58	No Opioid-free group		Effect of a Co-Located Bridging Recovery Initiative on Hospital Length of Stay Among Patients With Opioid Use Disorder: The BRIDGE Randomized Clinical Trial	2024	10.1001/jamanetworkopen.2023.56430	Marcovitz D, Dear ML, Donald R, Edwards DA, Kast KA, Le TDV, Shah MV, Ferrell J, Gatto C, Hennessy C, Buie R, Rice TW, Sullivan W, White KD, Van Winkle G, Wolf R, Lindsell CJ; Vanderbilt Learning Healthcare System Platform Investigators.	JAMA Netw Open. 2024 Feb 5;7(2):e2356430. doi: 10.1001/jamanetworkopen.2023.56430.	Marcovitz D	JAMA Netw Open	2024-02-27
59	No Opioid-free group		Effect of perioperative administration of dexketoprofen on opioid requirements and inflammatory response following elective hip arthroplasty	2002	10.1093/bja/88.4.520	Iohom G, Walsh M, Higgins G, Shorten G.	Br J Anaesth. 2002 Apr;88(4):520-6. doi: 10.1093/bja/88.4.520.	Iohom G	Br J Anaesth	2002-06-18
60	No Opioid-free group		A comparison of intrathecal opioid and intravenous analgesia for the incidence of cardiovascular, respiratory, and renal complications after abdominal aortic surgery	2003	10.1213/01.ane.0000066355.07482.0c	Fléron MH, Weiskopf RB, Bertrand M, Mouren S, Eyraud D, Godet G, Riou B, Kieffer E, Coriat P.	Anesth Analg. 2003 Jul;97(1):2-12, table of contents. doi: 10.1213/01.ane.0000066355.07482.0c.	Fléron MH	Anesth Analg	2003-06-24
61	No Opioid-free group		The influence of thoracic epidural analgesia alone and in combination with general anesthesia on cardiovascular function and myocardial metabolism in patients receiving beta-adrenergic blockers	1993	10.1213/00000539-199309000-00008	Stenseth R, Berg EM, Bjella L, Christensen O, Levang OW, Gisvold SE.	Anesth Analg. 1993 Sep;77(3):463-8. doi: 10.1213/00000539-199309000-00008.	Stenseth R	Anesth Analg	1993-09-01
62	VAS/NRS pain and opioid consumption were not reported		Comparison of analgesia nociception index, surgical pleth index and hemodynamic parameters between patients receiving fentanyl versus dexmedetomidine analgesia for supratentorial craniotomy - an open label active-controlled randomized trial	2025	10.1007/s10877-024-01197-4	T L R, Kondavagilu Ramaprasannakumar S, Chakrabarti D, Sriganesh K, Bansal S.	J Clin Monit Comput. 2025 Feb;39(1):25-33. doi: 10.1007/s10877-024-01197-4. Epub 2024 Jul 31.	T L R	J Clin Monit Comput	2024-07-31
63	No Opioid-free group		Effect of dexmedetomidine on preventing agitation and delirium after microvascular free flap surgery: a randomized, double-blind, control study	2015	10.1016/j.joms.2015.01.011	Yang X, Li Z, Gao C, Liu R.	J Oral Maxillofac Surg. 2015 Jun;73(6):1065-72. doi: 10.1016/j.joms.2015.01.011. Epub 2015 Jan 22.	Yang X	J Oral Maxillofac Surg	2015-05-19
64	No Opioid-free group		Comparative evaluation of the analgesic efficacy of ultrasound-guided erector spinae plane block versus intrathecal morphine in patients undergoing percutaneous nephrolithotomy surgery: A prospective randomized pilot study	2022	10.1111/iju.14867	Baishya M, Pandey RK, Sharma A, Punj J, Darlong V, Rewari V, Sinha R, Dehran M, Goswami D, Bhoi D, Singh P, Maitra S, Ranjith K, Nayak B, Yadav P.	Int J Urol. 2022 Jul;29(7):668-674. doi: 10.1111/iju.14867. Epub 2022 Mar 23.	Baishya M	Int J Urol	2022-03-24
65	VAS/NRS pain and opioid consumption were not reported		Evaluation of the analgesic effect of metoclopramide after opioid-free analgesia	1993	10.1093/bja/70.6.631	Lisander B.	Br J Anaesth. 1993 Jun;70(6):631-3. doi: 10.1093/bja/70.6.631.	Lisander B	Br J Anaesth	1993-06-01
66	No Opioid-free group		The Effect of Ondansetron on Acute Opioid Tolerance in Patients Receiving Intrathecal Opioids Prior to Cesarean Delivery	2017	10.1097/AAP.0000000000000642	Greer KC, Terkawi AS, Tsang S, Singla P, Durieux ME, Tiouririne M.	Reg Anesth Pain Med. 2017 Sep/Oct;42(5):669-673. doi: 10.1097/AAP.0000000000000642.	Greer KC	Reg Anesth Pain Med	2017-08-15
67	No Opioid-free group		The adverse effects with ibuprofen after major orthopedic surgeries: A protocol for the PERISAFE randomized clinical trial	2025	10.1111/aas.14578	Laursen CCW, Lunn TH, Hägi-Pedersen D, Therkelsen ASN, Varnum C, Lange KHW, Yilmaz M, Pedersen NA, Kappel A, Jakobsen T, Eljaja SB, Thougaard T, Graungaard BK, Bjerno T, Beck J, Runge C, Steiness J, Gasbjerg KS, Thybo KH, Brorson S, Lindberg-Larsen M, Overgaard S, Jakobsen JC, Mathiesen O.	Acta Anaesthesiol Scand. 2025 Mar;69(3):e14578. doi: 10.1111/aas.14578.	Laursen CCW	Acta Anaesthesiol Scand	2025-01-31
68	No Opioid-free group		Cryo/Cuff compared to epidural anesthesia after knee unicompartmental arthroplasty: a prospective, randomized and controlled study of 60 patients with a 6-week follow-up	2005	10.1016/j.arth.2004.09.043	Holmström A, Härdin BC.	J Arthroplasty. 2005 Apr;20(3):316-21. doi: 10.1016/j.arth.2004.09.043.	Holmström A	J Arthroplasty	2005-04-06
69	VAS/NRS pain and opioid consumption were not reported		The safety and effectiveness of remifentanil as an adjunct sedative for regional anesthesia	1999	10.1097/00000539-199901000-00025	Lauwers M, Camu F, Breivik H, Hagelberg A, Rosen M, Sneyd R, Horn A, Noronha D, Shaikh S.	Anesth Analg. 1999 Jan;88(1):134-40. doi: 10.1097/00000539-199901000-00025.	Lauwers M	Anesth Analg	1999-01-23
70	No Opioid-free group		Propofol reduces early post-operative pain after gynecological laparoscopy	2012	10.1111/j.1399-6576.2011.02603.x	Li M, Mei W, Wang P, Yu Y, Qian W, Zhang ZG, Tian YK.	Acta Anaesthesiol Scand. 2012 Mar;56(3):368-75. doi: 10.1111/j.1399-6576.2011.02603.x. Epub 2011 Dec 23.	Li M	Acta Anaesthesiol Scand	2011-12-24
71	No Opioid-free group		Effects of adding magnesium to bupivacaine and fentanyl for spinal anesthesia in knee arthroscopy	2009	10.1007/s00540-008-0677-4	Dayioğlu H, Baykara ZN, Salbes A, Solak M, Toker K.	J Anesth. 2009;23(1):19-25. doi: 10.1007/s00540-008-0677-4. Epub 2009 Feb 22.	Dayioğlu H	J Anesth	2009-02-24
72	VAS/NRS pain and opioid consumption were not reported		A clinical and laboratory study to compare the addition of 0.2 mg of morphine, 0.2 mg of epinephrine, or their combination to hyperbaric bupivacaine for spinal anesthesia in cesarean section	1993	10.1213/00000539-199309000-00007	Abouleish E, Rawal N, Tobon-Randall B, Rivera-Weiss M, Meyer B, Wu A, Rashad MN.	Anesth Analg. 1993 Sep;77(3):457-62. doi: 10.1213/00000539-199309000-00007.	Abouleish E	Anesth Analg	1993-09-01
73	No Opioid-free group		Anterior Quadratus Lumborum Block Does Not Provide Superior Pain Control after Hip Arthroscopy: A Double-blinded Randomized Controlled Trial	2021	10.1097/ALN.0000000000003853	Haskins SC, Tseng A, Zhong H, Mamic M, Cheng SI, Nejim JA, Wetmore DS, Coleman SH, Ranawat AS, Nawabi DH, Kelly BT, Memtsoudis SG.	Anesthesiology. 2021 Sep 1;135(3):433-441. doi: 10.1097/ALN.0000000000003853.	Haskins SC	Anesthesiology	2021-07-08
74	No Opioid-free group		Preoperative analgesia with epidural morphine	1994		Nègre I, Guéneron JP, Jamali SJ, Monin S, Ecoffey C.	Anesth Analg. 1994 Aug;79(2):298-302.	Nègre I	Anesth Analg	1994-08-01
75	VAS/NRS pain and opioid consumption were not reported		Dose-dependent attenuation by fentanyl on cough during emergence from general anesthesia	2011	10.1111/j.1399-6576.2011.02529.x	Yoo YC, Na S, Jeong JJ, Choi EM, Moon BE, Lee JR.	Acta Anaesthesiol Scand. 2011 Nov;55(10):1215-20. doi: 10.1111/j.1399-6576.2011.02529.x. Epub 2011 Sep 26.	Yoo YC	Acta Anaesthesiol Scand	2011-11-19
76	No Opioid-free group		Postoperative analgesia following total knee arthroplasty: a study comparing spinal anesthesia and combined sciatic femoral 3-in-1 block	1998		Allen JG, Denny NM, Oakman N.	Reg Anesth Pain Med. 1998 Mar-Apr;23(2):142-6.	Allen JG	Reg Anesth Pain Med	1998-05-07
77	Spinal anesthesia		A comparison of the analgesic efficacy of local infiltration analgesia vs. intrathecal morphine after total knee replacement: A randomised controlled trial	2019	10.1097/EJA.0000000000000943	McCarthy D, McNamara J, Galbraith J, Loughnane F, Shorten G, Iohom G.	Eur J Anaesthesiol. 2019 Apr;36(4):264-271. doi: 10.1097/EJA.0000000000000943.	McCarthy D	Eur J Anaesthesiol	2019-01-15
78	VAS/NRS pain and opioid consumption were not reported		Antioxidative effect of propofol during cardiopulmonary bypass in adults	2004		Zhang SH, Wang SY, Yao SL.	Acta Pharmacol Sin. 2004 Mar;25(3):334-40.	Zhang SH	Acta Pharmacol Sin	2004-03-06
79	No Opioid-free group		Intra-cervical versus i.v. fentanyl for abortion	2005	10.1093/humrep/deh892	Wiebe ER, Trouton KJ, Savoy E.	Hum Reprod. 2005 Jul;20(7):2025-8. doi: 10.1093/humrep/deh892. Epub 2005 Apr 14.	Wiebe ER	Hum Reprod	2005-04-16
80	VAS/NRS pain and opioid consumption were not reported		Effect of tramadol on depth of anaesthesia	1996	10.1093/bja/76.3.415	Coetzee JF, Maritz JS, du Toit JC.	Br J Anaesth. 1996 Mar;76(3):415-8. doi: 10.1093/bja/76.3.415.	Coetzee JF	Br J Anaesth	1996-03-01
81	No Opioid-free group		Epidural anaesthesia and analgesia do not affect energy expenditure after major abdominal surgery	1993	10.1007/BF03009628	Watters JM, March RJ, Desai D, Monteith K, Hurtig JB.	Can J Anaesth. 1993 Apr;40(4):314-9. doi: 10.1007/BF03009628.	Watters JM	Can J Anaesth	1993-04-01
82	No Opioid-free group		Perineural Low-Dose Dexamethasone Prolongs Interscalene Block Analgesia With Bupivacaine Compared With Systemic Dexamethasone: A Randomized Trial	2018	10.1097/AAP.0000000000000817	Kahn RL, Cheng J, Gadulov Y, Fields KG, YaDeau JT, Gulotta LV.	Reg Anesth Pain Med. 2018 Aug;43(6):572-579. doi: 10.1097/AAP.0000000000000817.	Kahn RL	Reg Anesth Pain Med	2018-06-12
83	VAS/NRS pain and opioid consumption were not reported		Recovery characteristics using isoflurane or propofol for maintenance of anaesthesia: a double-blind controlled trial	1992	10.1111/j.1365-2044.1992.tb02265.x	Marshall CA, Jones RM, Bajorek PK, Cashman JN.	Anaesthesia. 1992 Jun;47(6):461-6. doi: 10.1111/j.1365-2044.1992.tb02265.x.	Marshall CA	Anaesthesia	1992-06-01
84	No Opioid-free group		A Longitudinal Supra-Inguinal Fascia Iliaca Compartment Block Reduces Morphine Consumption After Total Hip Arthroplasty	2017	10.1097/AAP.0000000000000543	Desmet M, Vermeylen K, Van Herreweghe I, Carlier L, Soetens F, Lambrecht S, Croes K, Pottel H, Van de Velde M.	Reg Anesth Pain Med. 2017 May/Jun;42(3):327-333. doi: 10.1097/AAP.0000000000000543.	Desmet M	Reg Anesth Pain Med	2017-01-07
85	No Opioid-free group		Adjuvant therapy with intrathecal clonidine improves postoperative pain in patients undergoing coronary artery bypass graft	2009	10.1097/AJP.0b013e3181817add	Nader ND, Li CM, Dosluoglu HH, Ignatowski TA, Spengler RN.	Clin J Pain. 2009 Feb;25(2):101-6. doi: 10.1097/AJP.0b013e3181817add.	Nader ND	Clin J Pain	2009-04-01
86	No Opioid-free group		Sevoflurane to alleviate pain on propofol injection	2011	10.1007/s00540-011-1212-6	DeSousa K, Ali MS.	J Anesth. 2011 Dec;25(6):879-83. doi: 10.1007/s00540-011-1212-6. Epub 2011 Sep 1.	DeSousa K	J Anesth	2011-09-02
87	No Opioid-free group		Oral sodium citrate increases nausea amongst elective Cesarean delivery patients	2006	10.1007/BF03022794	Kjaer K, Comerford M, Kondilis L, DiMaria L, Abramovitz S, Kiselev M, Samuels J, Gadalla F, Leighton BL.	Can J Anaesth. 2006 Aug;53(8):776-80. doi: 10.1007/BF03022794.	Kjaer K	Can J Anaesth	2006-07-29
88	No Opioid-free group		Effect of a multimodal analgesia strategy on remifentanil daily consumption in mechanically ventilated adult ICU patients: study protocol for a randomised, placebo-controlled, double-blind, parallel-group clinical trial	2025	10.1136/bmjopen-2024-090396	Widehem R, Nicolet C, Delannoy V, Barthelemi L, Soulairol I, Lefrant JY, Mura T, Roger C.	BMJ Open. 2025 Jan 20;15(1):e090396. doi: 10.1136/bmjopen-2024-090396.	Widehem R	BMJ Open	2025-01-20
89	No Opioid-free group		Bilateral posterior Quadratus Lumborum block for pain relief after cesarean delivery: a randomized controlled trial	2021	10.1186/s12871-021-01309-6	Pangthipampai P, Dejarkom S, Poolsuppasit S, Luansritisakul C, Tangchittam S.	BMC Anesthesiol. 2021 Mar 25;21(1):90. doi: 10.1186/s12871-021-01309-6.	Pangthipampai P	BMC Anesthesiol	2021-03-25
90	No Opioid-free group		Sugammadex reduces postoperative pain after laparoscopic bariatric surgery: a randomized trial	2014	10.1097/SLE.0000000000000049	Castro DS Jr, Leão P, Borges S, Gomes L, Pacheco M, Figueiredo P.	Surg Laparosc Endosc Percutan Tech. 2014 Oct;24(5):420-3. doi: 10.1097/SLE.0000000000000049.	Castro DS Jr	Surg Laparosc Endosc Percutan Tech	2014-04-23
91	VAS/NRS pain and opioid consumption were not reported		Comparison of Local Anesthetic Efficiency of Tramadol Hydrochloride and Lidocaine Hydrochloride	2018	10.1016/j.joms.2017.11.011	Ege B, Calisir M, Al-Haideri Y, Ege M, Gungormus M.	J Oral Maxillofac Surg. 2018 Apr;76(4):744-751. doi: 10.1016/j.joms.2017.11.011. Epub 2017 Nov 21.	Ege B	J Oral Maxillofac Surg	2017-12-10
92	Epidural anesthesia		Epidural hydromorphone for postcesarean analgesia	1986		Chestnut DH, Choi WW, Isbell TJ.	Obstet Gynecol. 1986 Jul;68(1):65-9.	Chestnut DH	Obstet Gynecol	1986-07-01
93	No Opioid Arm		Treatment with methylnaltrexone is associated with increased survival in patients with advanced cancer	2016	10.1093/annonc/mdw317	Janku F, Johnson LK, Karp DD, Atkins JT, Singleton PA, Moss J.	Ann Oncol. 2016 Nov;27(11):2032-2038. doi: 10.1093/annonc/mdw317. Epub 2016 Aug 29.	Janku F	Ann Oncol	2016-08-31
94	No Opioid-free group		The dose response of sufentanil as an adjuvant to ropivacaine in cesarean section for relief from somato-visceral pain under epidural anesthesia in parturients with scarred uterus	2018	10.1097/MD.0000000000012404	Lu Q, Dong CS, Yu JM, Sun H, Sun P, Ma X, Luo C.	Medicine (Baltimore). 2018 Sep;97(38):e12404. doi: 10.1097/MD.0000000000012404.	Lu Q	Medicine (Baltimore)	2018-09-22
95	No Opioid-free group		Intravenous butorphanol administration reduces intrathecal morphine-induced pruritus after cesarean delivery: a randomized, double-blind, placebo-controlled study	2012	10.1007/s00540-012-1421-7	Wu Z, Kong M, Wang N, Finlayson RJ, Tran QH.	J Anesth. 2012 Oct;26(5):752-7. doi: 10.1007/s00540-012-1421-7. Epub 2012 Jun 7.	Wu Z	J Anesth	2012-06-08
96	No Opioid-free group		Protective effect of sevoflurane preconditioning on ischemia-reperfusion injury in patients undergoing reconstructive plastic surgery with microsurgical flap, a randomized controlled trial	2016	10.1186/s12871-016-0230-1	Claroni C, Torregiani G, Covotta M, Sofra M, Scotto Di Uccio A, Marcelli ME, Naccarato A, Forastiere E.	BMC Anesthesiol. 2016 Aug 22;16(1):66. doi: 10.1186/s12871-016-0230-1.	Claroni C	BMC Anesthesiol	2016-08-24
97	No Opioid-free group		Antiemetic effect of subhypnotic doses of propofol after thyroidectomy	1996	10.1093/bja/77.4.463	Ewalenko P, Janny S, Dejonckheere M, Andry G, Wyns C.	Br J Anaesth. 1996 Oct;77(4):463-7. doi: 10.1093/bja/77.4.463.	Ewalenko P	Br J Anaesth	1996-10-01
98	No Opioid Arm		Assessment of effectiveness of percutaneous adhesiolysis in managing chronic low back pain secondary to lumbar central spinal canal stenosis	2013	10.7150/ijms.5303	Manchikanti L, Cash KA, McManus CD, Pampati V.	Int J Med Sci. 2013;10(1):50-9. doi: 10.7150/ijms.5303. Epub 2012 Dec 10.	Manchikanti L	Int J Med Sci	2013-01-05
99	No Opioid-free group		Analgesia-first sedation in critically ill adults: A U.S. pilot, randomized controlled trial	2019	10.1016/j.jcrc.2019.06.008	Tanios M, Nguyen HM, Park H, Mehta S, Epstein SK, Youssef F, Beltran A, Flores G, Sidhom R, Sehgal A, Leo J, Devlin JW.	J Crit Care. 2019 Oct;53:107-113. doi: 10.1016/j.jcrc.2019.06.008. Epub 2019 Jun 12.	Tanios M	J Crit Care	2019-06-23
100	No Opioid Arm		The suprasacral parallel shift vs lumbar plexus blockade with ultrasound guidance in healthy volunteers--a randomised controlled trial	2014	10.1111/anae.12753	Bendtsen TF, Pedersen EM, Haroutounian S, Søballe K, Moriggl B, Nikolajsen L, Hasselstrøm JB, Fisker AK, Strid JM, Iversen B, Børglum J.	Anaesthesia. 2014 Nov;69(11):1227-40. doi: 10.1111/anae.12753. Epub 2014 Jun 28.	Bendtsen TF	Anaesthesia	2014-07-01
101	No Opioid Arm		Does the addition of perineal block enhance pain control after a haemorrhoidectomy? A prospective randomized, double-blind placebo-controlled study	2024	10.1111/ans.19136	Markaryan D, Garmanova T, Kazachenko E, Lukianov A, Markaryan E, Agapov M.	ANZ J Surg. 2024 Oct;94(10):1835-1840. doi: 10.1111/ans.19136. Epub 2024 Jul 29.	Markaryan D	ANZ J Surg	2024-07-29
102	No Opioid-free group		Supplemental oxygen is not required in trauma patients treated with IV opiates	2003	10.1053/ajem.2003.50007	Mildh LH, Piilonen A, Kirvelä OA.	Am J Emerg Med. 2003 Jan;21(1):35-8. doi: 10.1053/ajem.2003.50007.	Mildh LH	Am J Emerg Med	2003-02-04
103	No Opioid-free group		A comparison of the cuffed oropharyngeal airway (COPA) with the laryngeal mask airway (LMA) during manually controlled positive pressure ventilation	1999	10.1016/s0952-8180(99)00102-6	Heringlake M, Doerges V, Ocker H, Schmucker P.	J Clin Anesth. 1999 Nov;11(7):590-5. doi: 10.1016/s0952-8180(99)00102-6.	Heringlake M	J Clin Anesth	2000-01-07
104	No Opioid-free group		Chronic postsurgical pain after nitrous oxide anesthesia	2011	10.1016/j.pain.2011.07.015	Chan MTV, Wan ACM, Gin T, Leslie K, Myles PS.	Pain. 2011 Nov;152(11):2514-2520. doi: 10.1016/j.pain.2011.07.015. Epub 2011 Sep 1.	Chan MTV	Pain	2011-09-06
105	No Opioid-free group		High- and low-dose fentanyl anaesthesia: hormonal and metabolic responses during cholecystectomy	1988	10.1093/bja/61.5.575	Giesecke K, Hamberger B, Järnberg PO, Klingstedt C, Persson B.	Br J Anaesth. 1988 Nov;61(5):575-82. doi: 10.1093/bja/61.5.575.	Giesecke K	Br J Anaesth	1988-11-01
106	VAS/NRS pain and opioid consumption were not reported		Extradural bupivacaine and methadone for extracorporeal shock-wave lithotripsy	1989	10.1093/bja/62.1.82	Drenger B, Shir Y, Pode D, Shapiro A, Magora F, Davidson JT.	Br J Anaesth. 1989 Jan;62(1):82-6. doi: 10.1093/bja/62.1.82.	Drenger B	Br J Anaesth	1989-01-01
107	No Opioid-free group		Preemptive epidural analgesia and recovery from radical prostatectomy: a randomized controlled trial	1998	10.1001/jama.279.14.1076	Gottschalk A, Smith DS, Jobes DR, Kennedy SK, Lally SE, Noble VE, Grugan KF, Seifert HA, Cheung A, Malkowicz SB, Gutsche BB, Wein AJ.	JAMA. 1998 Apr 8;279(14):1076-82. doi: 10.1001/jama.279.14.1076.	Gottschalk A	JAMA	1998-04-18
108	No Opioid-free group		Patient-controlled epidural analgesia: interactions between nalbuphine and hydromorphone	1997	10.1097/00000539-199704000-00011	Parker RK, Holtmann B, White PF.	Anesth Analg. 1997 Apr;84(4):757-63. doi: 10.1097/00000539-199704000-00011.	Parker RK	Anesth Analg	1997-04-01
109	No Opioid Arm		Optimal Effect-Site Concentration of Propofol for Hemodynamic Stability During Intubation with Dexmedetomidine: A Randomized Controlled Study	2025	10.2147/DDDT.S508736	Gao H, Wu J, Chen Y, Wang C, Yao M, Yang Y, Miao C, Liang C.	Drug Des Devel Ther. 2025 Apr 24;19:3129-3138. doi: 10.2147/DDDT.S508736. eCollection 2025.	Gao H	Drug Des Devel Ther	2025-04-29
110	No Opioid-free group		Midazolam does not antagonize fentanyl-mediated analgesia in surgical patients	1994	10.1016/0952-8180(94)90088-4	Behne M, Lischke V, Asskali F, Probst S, Hermann R, Vettermann J.	J Clin Anesth. 1994 Nov-Dec;6(6):481-6. doi: 10.1016/0952-8180(94)90088-4.	Behne M	J Clin Anesth	1994-11-01
111	No Opioid-free group		Comparison of analgesic efficacy of erector spinae plane block at different levels in laparoscopic cholecystectomies: a randomized controlled trial	2025	10.1186/s12871-025-03138-3	Şehirlioğlu S, Yaman Ü, Gök AK, Türkmen ÜA, Moralar DG, Özdemir M.	BMC Anesthesiol. 2025 May 26;25(1):270. doi: 10.1186/s12871-025-03138-3.	Şehirlioğlu S	BMC Anesthesiol	2025-05-26
112	No Opioid Arm		A multicenter, randomized comparison between 2, 5, and 8 mg of perineural dexamethasone for ultrasound-guided infraclavicular block	2019	10.1136/rapm-2018-000032	Bravo D, Aliste J, Layera S, Fernández D, Leurcharusmee P, Samerchua A, Tangjitbampenbun A, Watanitanon A, Arnuntasupakul V, Tunprasit C, Gordon A, Finlayson RJ, Tran DQ.	Reg Anesth Pain Med. 2019 Jan;44(1):46-51. doi: 10.1136/rapm-2018-000032.	Bravo D	Reg Anesth Pain Med	2019-01-15
113	No Opioid-free group		Effect of postoperative analgesia on acute and persistent postherniotomy pain: a randomized study	2015	10.1016/j.jclinane.2015.06.008	Bugada D, Lavand'homme P, Ambrosoli AL, Klersy C, Braschi A, Fanelli G, Saccani Jotti GM, Allegri M; SIMPAR group.	J Clin Anesth. 2015 Dec;27(8):658-64. doi: 10.1016/j.jclinane.2015.06.008. Epub 2015 Aug 30.	Bugada D	J Clin Anesth	2015-09-03
114	VAS/NRS pain and opioid consumption were not reported		Clinical effects of intrathecally administered fentanyl in patients undergoing cesarean section	1992	10.1213/00000539-199205000-00006	Belzarena SD.	Anesth Analg. 1992 May;74(5):653-7. doi: 10.1213/00000539-199205000-00006.	Belzarena SD	Anesth Analg	1992-05-01
115	No Opioid-free group		Prophylactic mirtazapine reduces intrathecal morphine-induced pruritus	2008	10.1093/bja/aen241	Sheen MJ, Ho ST, Lee CH, Tsung YC, Chang FL, Huang ST.	Br J Anaesth. 2008 Nov;101(5):711-5. doi: 10.1093/bja/aen241. Epub 2008 Aug 18.	Sheen MJ	Br J Anaesth	2008-08-21
116	No Opioid-free group		Comparison of preemptive paracetamol, paracetamol-diclofenac & paracetamol-tramadol combination on postoperative pain after elective abdominal surgery under general anesthesia, Ethiopia: a randomized control trial study, 2018	2020	10.1186/s12871-020-01115-6	Aweke Z, Seyoum F, Shitemaw T, Doba DN.	BMC Anesthesiol. 2020 Aug 4;20(1):191. doi: 10.1186/s12871-020-01115-6.	Aweke Z	BMC Anesthesiol	2020-08-06
117	No Opioid-free group		Treatment of intrathecal morphine-induced pruritus following caesarean section	1997	10.1007/BF03019227	Alhashemi JA, Crosby ET, Grodecki W, Duffy PJ, Hull KA, Gallant C.	Can J Anaesth. 1997 Oct;44(10):1060-5. doi: 10.1007/BF03019227.	Alhashemi JA	Can J Anaesth	1997-11-14
118	No Opioid-free group		The effect of methylnaltrexone on the side effects of intrathecal morphine after orthopedic surgery under spinal anesthesia	2015	10.1111/papr.12185	Zand F, Amini A, Asadi S, Farbood A.	Pain Pract. 2015 Apr;15(4):348-54. doi: 10.1111/papr.12185. Epub 2014 Feb 27.	Zand F	Pain Pract	2014-02-28
119	No Opioid-free group		Subjective, psychomotor, and physiological effects profile of hydrocodone/acetaminophen and oxycodone/acetaminophen combination products	2008	10.1111/j.1526-4637.2007.00359.x	Zacny JP, Gutierrez S.	Pain Med. 2008 May-Jun;9(4):433-43. doi: 10.1111/j.1526-4637.2007.00359.x.	Zacny JP	Pain Med	2008-05-21
120	No Opioid-free group		Preoperative gabapentin prevents intrathecal morphine-induced pruritus after orthopedic surgery	2008	10.1213/ane.0b013e3181730130	Sheen MJ, Ho ST, Lee CH, Tsung YC, Chang FL.	Anesth Analg. 2008 Jun;106(6):1868-72. doi: 10.1213/ane.0b013e3181730130.	Sheen MJ	Anesth Analg	2008-05-24
121	No General anesthesia		Comparison of 3 different methods of anesthesia before transrectal prostate biopsy: a prospective randomized trial	2004	10.1097/01.ju.0000131601.06286.26	Obek C, Ozkan B, Tunc B, Can G, Yalcin V, Solok V.	J Urol. 2004 Aug;172(2):502-5. doi: 10.1097/01.ju.0000131601.06286.26.	Obek C	J Urol	2004-07-13
122	VAS/NRS pain and opioid consumption were not reported		Effect of desflurane/remifentanil anaesthesia on glucose metabolism during surgery: a comparison with desflurane/epidural anaesthesia	2004	10.1111/j.0001-5172.2004.00297.x	Schricker T, Galeone M, Wykes L, Carli F.	Acta Anaesthesiol Scand. 2004 Feb;48(2):169-73. doi: 10.1111/j.0001-5172.2004.00297.x.	Schricker T	Acta Anaesthesiol Scand	2004-03-05
123	No Opioid-Based Anesthesia Arm	23	Paravertebral Catheter for Three-Level Injection in Radical Mastectomy: A Randomised Controlled Study	2015	10.1371/journal.pone.0129539	Sundarathiti P, von Bormann B, Suvikapakornkul R, Lertsithichai P, Arnuntasupakul V.	PLoS One. 2015 Jun 9;10(6):e0129539. doi: 10.1371/journal.pone.0129539. eCollection 2015.	Sundarathiti P	PLoS One	2015-06-10
124	No Opioid-free group		Functional walking capacity as an outcome measure of laparoscopic prostatectomy: the effect of lidocaine infusion	2009	10.1093/bja/aep103	Lauwick S, Kim DJ, Mistraletti G, Carli F.	Br J Anaesth. 2009 Aug;103(2):213-9. doi: 10.1093/bja/aep103. Epub 2009 May 13.	Lauwick S	Br J Anaesth	2009-05-16
125	No Opioid-free group		Intrathecal tramadol versus intrathecal fentanyl for visceral pain control during bupivacaine subarachnoid block for open appendicectomy	2014	10.4103/1119-3077.130234	Afolayan JM, Olajumoke TO, Amadasun FE, Edomwonyi NP.	Niger J Clin Pract. 2014 May-Jun;17(3):324-30. doi: 10.4103/1119-3077.130234.	Afolayan JM	Niger J Clin Pract	2014-04-10
126	No Opioid-free group		Single-dose, sustained-release epidural morphine in the management of postoperative pain after elective cesarean delivery: results of a multicenter randomized controlled study	2005	10.1213/01.ANE.0000149544.58230.FF	Carvalho B, Riley E, Cohen SE, Gambling D, Palmer C, Huffnagle HJ, Polley L, Muir H, Segal S, Lihou C, Manvelian G; DepoDur Study Group.	Anesth Analg. 2005 Apr;100(4):1150-1158. doi: 10.1213/01.ANE.0000149544.58230.FF.	Carvalho B	Anesth Analg	2005-03-23
127	No Opioid-free group		A randomised trial comparing sufentanil versus remifentanil for laparoscopic gastroplasty in the morbidly obese patient	2011	10.1097/EJA.0b013e3283405048	Bidgoli J, Delesalle S, De Hert SG, Reiles E, Van der Linden PJ.	Eur J Anaesthesiol. 2011 Feb;28(2):120-4. doi: 10.1097/EJA.0b013e3283405048.	Bidgoli J	Eur J Anaesthesiol	2010-11-20
128	No Opioid-free group		Nerve-stimulator guided paravertebral blockade vs. general anaesthesia for breast surgery: a prospective randomized trial	2003	10.1017/s0265021503001443	Naja MZ, Ziade MF, Lönnqvist PA.	Eur J Anaesthesiol. 2003 Nov;20(11):897-903. doi: 10.1017/s0265021503001443.	Naja MZ	Eur J Anaesthesiol	2003-12-03
129	No Opioid Arm		Adjuvant dexamethasone for bupivacaine sciatic and ankle blocks: results from 2 randomized placebo-controlled trials	2013	10.1097/AAP.0b013e318292c121	Fredrickson Fanzca MJ, Danesh-Clough TK, White R.	Reg Anesth Pain Med. 2013 Jul-Aug;38(4):300-7. doi: 10.1097/AAP.0b013e318292c121.	Fredrickson Fanzca MJ	Reg Anesth Pain Med	2013-05-24
130	VAS/NRS pain and opioid consumption were not reported		Perioperative analgesia with subarachnoid fentanyl-bupivacaine for cesarean delivery	1989	10.1097/00000542-198910000-00009	Hunt CO, Naulty JS, Bader AM, Hauch MA, Vartikar JV, Datta S, Hertwig LM, Ostheimer GW.	Anesthesiology. 1989 Oct;71(4):535-40. doi: 10.1097/00000542-198910000-00009.	Hunt CO	Anesthesiology	1989-10-01
131	VAS/NRS pain and opioid consumption were not reported: Pain intensity sum		Sufentanil Sublingual Tablet 30 mcg for the Management of Pain Following Abdominal Surgery: A Randomized, Placebo-Controlled, Phase-3 Study	2017	10.1111/papr.12531	Minkowitz HS, Leiman D, Melson T, Singla N, DiDonato KP, Palmer PP.	Pain Pract. 2017 Sep;17(7):848-858. doi: 10.1111/papr.12531. Epub 2017 Feb 10.	Minkowitz HS	Pain Pract	2016-10-27
132	No Opioid-free group		Ultrasound-guided Transversus Abdominis plane block versus continuous wound infusion for post-caesarean analgesia: a randomized trial	2014	10.1371/journal.pone.0103971	Chandon M, Bonnet A, Burg Y, Barnichon C, DesMesnards-Smaja V, Sitbon B, Foiret C, Dreyfus JF, Rahmani J, Laloë PA, Fischler M, Le Guen M.	PLoS One. 2014 Aug 5;9(8):e103971. doi: 10.1371/journal.pone.0103971. eCollection 2014.	Chandon M	PLoS One	2014-08-06
133	Chronic pain management		Occipital nerve blockade for cervicogenic headache: a double-blind randomized controlled clinical trial	2006	10.1111/j.1533-2500.2006.00068.x	Naja ZM, El-Rajab M, Al-Tannir MA, Ziade FM, Tawfik OM.	Pain Pract. 2006 Jun;6(2):89-95. doi: 10.1111/j.1533-2500.2006.00068.x.	Naja ZM	Pain Pract	2007-02-21
134	No Opioid-free group		Ultrasound-guided popliteal sciatic nerve blockade in the severely and morbidly obese: a prospective and randomized study	2016	10.1007/s00540-016-2143-z	Soberón JR, McInnis C, Bland KS, Egger AL, Patterson ME, Elliott CE, Treuting RJ, Osteen K.	J Anesth. 2016 Jun;30(3):397-404. doi: 10.1007/s00540-016-2143-z. Epub 2016 Feb 9.	Soberón JR	J Anesth	2016-02-11
135	No Opioid-free group		The effect of 1% glucose loading on metabolism in the elderly patients during remifentanil-induced anesthesia: a randomized controlled trial	2020	10.1186/s12871-020-01061-3	Fukuta K, Kasai A, Niki N, Ishikawa Y, Kawanishi R, Kakuta N, Sakai Y, Tsutsumi YM, Tanaka K.	BMC Anesthesiol. 2020 Jun 6;20(1):143. doi: 10.1186/s12871-020-01061-3.	Fukuta K	BMC Anesthesiol	2020-06-08
136	No Opioid-free group		Analgesic efficacy and safety of tramadol enantiomers in comparison with the racemate: a randomised, double-blind study with gynaecological patients using intravenous patient-controlled analgesia	1995	10.1016/0304-3959(94)00274-I	Grond S, Meuser T, Zech D, Hennig U, Lehmann KA.	Pain. 1995 Sep;62(3):313-320. doi: 10.1016/0304-3959(94)00274-I.	Grond S	Pain	1995-09-01
137	No Opioid-free group		The influence of glucose load on metabolism during minor surgery using remifentanil-induced anesthesia	2014	10.1111/aas.12335	Kambe N, Tanaka K, Kakuta N, Kawanishi R, Tsutsumi YM.	Acta Anaesthesiol Scand. 2014 Sep;58(8):948-54. doi: 10.1111/aas.12335. Epub 2014 Apr 29.	Kambe N	Acta Anaesthesiol Scand	2014-05-01
138	No Opioid-free group		Memory priming during light anaesthesia with desflurane and remifentanil anaesthesia	2007	10.1093/bja/aem008	Dobrunz UE, Jaeger K, Vetter G.	Br J Anaesth. 2007 Apr;98(4):491-6. doi: 10.1093/bja/aem008. Epub 2007 Feb 27.	Dobrunz UE	Br J Anaesth	2007-03-01
139	VAS/NRS pain and opioid consumption were not reported		What concentration of sufentanil should be combined with ropivacaine 0.2% wt/vol for postoperative patient-controlled epidural analgesia?	2000	10.1097/00000539-200003000-00027	Brodner G, Mertes N, Van Aken H, Möllhoff T, Zahl M, Wirtz S, Marcus MA, Buerkle H.	Anesth Analg. 2000 Mar;90(3):649-57. doi: 10.1097/00000539-200003000-00027.	Brodner G	Anesth Analg	2000-03-07
140	No Opioid-free group		The effect of celecoxib on intrathecal morphine-induced pruritus in patients undergoing Caesarean section	2004	10.1111/j.1365-2044.2004.03797.x	Lee LH, Irwin MG, Lim J, Wong CK.	Anaesthesia. 2004 Sep;59(9):876-80. doi: 10.1111/j.1365-2044.2004.03797.x.	Lee LH	Anaesthesia	2004-08-18
141	No Opioid-free group		Recovery profile and side effects of remifentanil-based anaesthesia with desflurane or propofol for laparoscopic cholecystectomy	2001	10.1034/j.1399-6576.2001.045003320.x	Grundmann U, Silomon M, Bach F, Becker S, Bauer M, Larsen B, Kleinschmidt S.	Acta Anaesthesiol Scand. 2001 Mar;45(3):320-6. doi: 10.1034/j.1399-6576.2001.045003320.x.	Grundmann U	Acta Anaesthesiol Scand	2001-02-24
142	No Opioid-free group		Ondansetron versus metoclopramide in the treatment of postoperative nausea and vomiting	1997	10.1097/00000539-199708000-00027	Polati E, Verlato G, Finco G, Mosaner W, Grosso S, Gottin L, Pinaroli AM, Ischia S.	Anesth Analg. 1997 Aug;85(2):395-9. doi: 10.1097/00000539-199708000-00027.	Polati E	Anesth Analg	1997-08-01
143	No Opioid-free group		The effect of adding intrathecal magnesium sulphate to bupivacaine-fentanyl spinal anaesthesia	2005	10.1111/j.1399-6576.2005.00793.x	Ozalevli M, Cetin TO, Unlugenc H, Guler T, Isik G.	Acta Anaesthesiol Scand. 2005 Nov;49(10):1514-9. doi: 10.1111/j.1399-6576.2005.00793.x.	Ozalevli M	Acta Anaesthesiol Scand	2005-10-15
144	VAS/NRS pain and opioid consumption were not reported		Subcutaneous ketamine analgesia: postoperative analgesia using subcutaneous infusions of ketamine and morphine	1989		Bristow A, Orlikowski C.	Ann R Coll Surg Engl. 1989 Jan;71(1):64-6.	Bristow A	Ann R Coll Surg Engl	1989-01-01
145	VAS/NRS pain and opioid consumption were not reported		Influence of morphine anaesthesia on the endocrine-metabolic response to open-heart surgery	1978	10.1111/j.1399-6576.1978.tb01316.x	Brandt MR, Korshin J, Hansen AP, Hummer L, Madsen SN, Rygg I, Kehlet H.	Acta Anaesthesiol Scand. 1978;22(4):400-12. doi: 10.1111/j.1399-6576.1978.tb01316.x.	Brandt MR	Acta Anaesthesiol Scand	1978-01-01
146	No Opioid-free group		Effects of sub-hypnotic doses of propofol on the side effects of intrathecal morphine	1994	10.1093/bja/73.3.411	Törn K, Tuominen M, Tarkkila P, Lindgren L.	Br J Anaesth. 1994 Sep;73(3):411-2. doi: 10.1093/bja/73.3.411.	Törn K	Br J Anaesth	1994-09-01
147	No Opioid-free group		Continuous epicapsular ropivacaine 0.3% infusion after minimally invasive hip arthroplasty: a prospective, randomized, double-blinded, placebo-controlled study comparing continuous wound infusion with morphine patient-controlled analgesia	2012	10.1213/ANE.0b013e318239dc64	Aguirre J, Baulig B, Dora C, Ekatodramis G, Votta-Velis G, Ruland P, Borgeat A.	Anesth Analg. 2012 Feb;114(2):456-61. doi: 10.1213/ANE.0b013e318239dc64. Epub 2011 Nov 10.	Aguirre J	Anesth Analg	2011-11-15
148	No Opioid Arm		Effect of adding cervical facet joint injections in a multimodal treatment program for long-standing cervical myofascial pain syndrome with referral pain patterns of cervical facet joint syndrome	2012	10.1007/s00540-012-1404-8	Park SC, Kim KH.	J Anesth. 2012 Oct;26(5):738-45. doi: 10.1007/s00540-012-1404-8. Epub 2012 May 31.	Park SC	J Anesth	2012-06-01
149	VAS/NRS pain and opioid consumption were not reported		Continuous epidural infusion of bupivacaine and morphine for postoperative analgesia after hysterectomy	1991	10.1111/j.1399-6576.1991.tb03339.x	Asantila R, Eklund P, Rosenberg PH.	Acta Anaesthesiol Scand. 1991 Aug;35(6):513-7. doi: 10.1111/j.1399-6576.1991.tb03339.x.	Asantila R	Acta Anaesthesiol Scand	1991-08-01
150	No General anesthesia		Effectiveness of electro-acupuncture compared to sedo-analgesics in relieving pain during shockwave lithotripsy	2005	10.1007/s00240-005-0473-7	Resim S, Gumusalan Y, Ekerbicer HC, Sahin MA, Sahinkanat T.	Urol Res. 2005 Aug;33(4):285-90. doi: 10.1007/s00240-005-0473-7. Epub 2005 Jun 22.	Resim S	Urol Res	2005-06-23
151	No Opioid-free group		Postoperative pain management in orthopaedic patients: no differences in pain score, but improved stress control by epidural anaesthesia	2002	10.1017/s0265021502001084	Adams HA, Saatweber P, Schmitz CS, Hecker H.	Eur J Anaesthesiol. 2002 Sep;19(9):658-65. doi: 10.1017/s0265021502001084.	Adams HA	Eur J Anaesthesiol	2002-09-24
152	No Opioid-free group		Ropivacaine 0.1% versus 0.2% for continuous lumbar plexus nerve block infusions following total hip arthroplasty: a randomized, double blinded study	2014	10.1111/pme.12309	Wilson SH, Auroux AS, Eloy JD, Merman RB, Chelly JE.	Pain Med. 2014 Mar;15(3):465-72. doi: 10.1111/pme.12309. Epub 2013 Dec 11.	Wilson SH	Pain Med	2013-12-17
153	No Opioid-free group		Effectiveness of bupivacaine administered via femoral nerve catheter for pain control after anterior cruciate ligament repair	1997	10.1016/s0952-8180(97)00141-4	Tetzlaff JE, Andrish J, O'Hara J Jr, Dilger J, Yoon HJ.	J Clin Anesth. 1997 Nov;9(7):542-5. doi: 10.1016/s0952-8180(97)00141-4.	Tetzlaff JE	J Clin Anesth	1997-11-05
154	No Opioid-free group		The Effect of Adding Subarachnoid Epinephrine to Hyperbaric Bupivacaine and Morphine for Repeat Cesarean Delivery: A Double-Blind Prospective Randomized Control Trial	2018	10.1213/ANE.0000000000002542	Katz D, Hamburger J, Gutman D, Wang R, Lin HM, Marotta M, Zahn J, Beilin Y.	Anesth Analg. 2018 Jul;127(1):171-178. doi: 10.1213/ANE.0000000000002542.	Katz D	Anesth Analg	2017-10-28
155	No Opioid-free group		The role of epidural morphine in the postcesarean patient: efficacy and effects on bonding	1983	10.1097/00000542-198306000-00003	Cohen SE, Woods WA.	Anesthesiology. 1983 Jun;58(6):500-4. doi: 10.1097/00000542-198306000-00003.	Cohen SE	Anesthesiology	1983-06-01
156	No Opioid-free group		A comparison of three different target-controlled remifentanil infusion rates during target-controlled propofol infusion for oocyte retrieval	2011	10.1590/s1807-59322011000500017	Coskun D, Gunaydin B, Tas A, Inan G, Celebi H, Kaya K.	Clinics (Sao Paulo). 2011;66(5):811-5. doi: 10.1590/s1807-59322011000500017.	Coskun D	Clinics (Sao Paulo)	2011-07-27
157	No Opioid-free group		Speed of onset of regional analgesia in labour: a comparison of the epidural and spinal routes	2000	10.1046/j.1365-2044.2000.01071.x	Nickells JS, Vaughan DJ, Lillywhite NK, Loughnan B, Hasan M, Robinson PN.	Anaesthesia. 2000 Jan;55(1):17-20. doi: 10.1046/j.1365-2044.2000.01071.x.	Nickells JS	Anaesthesia	1999-12-14
158	No Opioid-free group		Bilateral multi-injection iliohypogastric-ilioinguinal nerve block in conjunction with neuraxial morphine is superior to neuraxial morphine alone for postcesarean analgesia	2012	10.1016/j.jclinane.2011.09.007	Wolfson A, Lee AJ, Wong RP, Arheart KL, Penning DH.	J Clin Anesth. 2012 Jun;24(4):298-303. doi: 10.1016/j.jclinane.2011.09.007.	Wolfson A	J Clin Anesth	2012-05-22
159	VAS/NRS pain and opioid consumption were not reported		Spinal buprenorphine for postoperative analgesia after caesarean section	1989	10.1111/j.1399-6576.1989.tb02897.x	Celleno D, Capogna G.	Acta Anaesthesiol Scand. 1989 Apr;33(3):236-8. doi: 10.1111/j.1399-6576.1989.tb02897.x.	Celleno D	Acta Anaesthesiol Scand	1989-04-01
160	VAS/NRS pain and opioid consumption were not reported		Levobupivacaine combined with sufentanil and epinephrine for intrathecal labor analgesia: a comparison with racemic bupivacaine	2001	10.1097/00000539-200110000-00040	Vercauteren MP, Hans G, De Decker K, Adriaensen HA.	Anesth Analg. 2001 Oct;93(4):996-1000. doi: 10.1097/00000539-200110000-00040.	Vercauteren MP	Anesth Analg	2001-09-28
161	VAS/NRS pain and opioid consumption were not reported		Remifentanil, propofol or both for conscious sedation during eye surgery under regional anaesthesia	1999	10.1046/j.1365-2346.1999.00574.x	Holas A, Krafft P, Marcovic M, Quehenberger F.	Eur J Anaesthesiol. 1999 Nov;16(11):741-8. doi: 10.1046/j.1365-2346.1999.00574.x.	Holas A	Eur J Anaesthesiol	2000-03-14
162	No Opioid-free group		Comparison of metoclopramide and ondansetron for the prevention of nausea and vomiting after intrathecal morphine	1997	10.1046/j.1365-2346.1997.00107.x	Pitkänen MT, Numminen MK, Tuominen MK, Rosenberg PH.	Eur J Anaesthesiol. 1997 Mar;14(2):172-7. doi: 10.1046/j.1365-2346.1997.00107.x.	Pitkänen MT	Eur J Anaesthesiol	1997-03-01
163	No Opioid-free group		Epidural meperidine after cesarean section. A dose-response study	1996	10.1097/00000542-199608000-00010	Ngan Kee WD, Lam KK, Chen PP, Gin T.	Anesthesiology. 1996 Aug;85(2):289-94. doi: 10.1097/00000542-199608000-00010.	Ngan Kee WD	Anesthesiology	1996-08-01
164	No Opioid-free group		The effect of adding intrathecal magnesium sulphate to morphine-fentanyl spinal analgesia after thoracic surgery. A prospective, double-blind, placebo-controlled research study	2011	10.1016/j.annfar.2010.10.018	Ouerghi S, Fnaeich F, Frikha N, Mestiri T, Merghli A, Mebazaa MS, Kilani T, Ben Ammar MS.	Ann Fr Anesth Reanim. 2011 Jan;30(1):25-30. doi: 10.1016/j.annfar.2010.10.018. Epub 2010 Dec 8.	Ouerghi S	Ann Fr Anesth Reanim	2010-12-15
165	No Opioid-free group		A pilot study to compare epidural identification and catheterization using a saline-filled syringe versus a continuous hydrostatic pressure system	2013	10.1007/s00540-013-1567-y	Samhan YM, El-Sabae HH, Khafagy HF, Maher MA.	J Anesth. 2013 Aug;27(4):607-10. doi: 10.1007/s00540-013-1567-y. Epub 2013 Feb 14.	Samhan YM	J Anesth	2013-02-15
166	No Opioid-free group		Adding a transversus abdominis plane block to parenteral opioid for postoperative analgesia following trans-abdominal hysterectomy in a low resource setting: a prospective, randomised, double blind, controlled study	2016	10.1186/s13104-016-1864-2	Moyo N, Madzimbamuto FD, Shumbairerwa S.	BMC Res Notes. 2016 Jan 28;9:50. doi: 10.1186/s13104-016-1864-2.	Moyo N	BMC Res Notes	2016-01-30
167	No Opioid-free group		Effect of tropisetron, a 5-HT3 receptor antagonist, on analgesia and nausea after intrathecal morphine	1993	10.1093/bja/71.5.681	Pitkänen MT, Niemi L, Tuominen MK, Rosenberg PH.	Br J Anaesth. 1993 Nov;71(5):681-4. doi: 10.1093/bja/71.5.681.	Pitkänen MT	Br J Anaesth	1993-11-01
168	No Opioid-free group		Therapeutic suggestion has not effect on postoperative morphine requirements	1996	10.1097/00000539-199601000-00027	van der Laan WH, van Leeuwen BL, Sebel PS, Winograd E, Baumann P, Bonke B.	Anesth Analg. 1996 Jan;82(1):148-52. doi: 10.1097/00000539-199601000-00027.	van der Laan WH	Anesth Analg	1996-01-01
169	VAS/NRS pain and opioid consumption were not reported		Preventing the withdrawal response associated with rocuronium injection: a comparison of fentanyl with lidocaine	2005	10.1213/01.ANE.0000147790.76114.3A	Ahmad N, Choy CY, Aris EA, Balan S.	Anesth Analg. 2005 Apr;100(4):987-990. doi: 10.1213/01.ANE.0000147790.76114.3A.	Ahmad N	Anesth Analg	2005-03-23
170	No Opioid-free group		Continous epidural butorphanol decreases the incidence of intrathecal morphine-related pruritus after cesarean section: a randomized, double-blinded, placebo-controlled trial: Epidural butorphanol decreases the incidence of intrathecal morphine-related pruritus	2014	10.1007/s12013-014-9884-9	Wu Z, Kong M, Chen J, Wen L, Wang J, Tan J.	Cell Biochem Biophys. 2014 Sep;70(1):209-13. doi: 10.1007/s12013-014-9884-9.	Wu Z	Cell Biochem Biophys	2014-03-19
171	No Opioid-free group		New intravenous sedative combinations in oral surgery: a comparative study of nalbuphine or pentazocine with midazolam	1988	10.1016/0266-4356(88)90002-2	Hook PC, Lavery KM.	Br J Oral Maxillofac Surg. 1988 Apr;26(2):95-106. doi: 10.1016/0266-4356(88)90002-2.	Hook PC	Br J Oral Maxillofac Surg	1988-04-01
172	No Opioid-free group		Subcutaneous naloxone for the prevention of intrathecal morphine induced pruritus in elective Caesarean delivery	2007	10.1111/j.1365-2044.2007.05098.x	Lockington PF, Fa'aea P.	Anaesthesia. 2007 Jul;62(7):672-6. doi: 10.1111/j.1365-2044.2007.05098.x.	Lockington PF	Anaesthesia	2007-06-15
173	No Opioid-free group		Intranasal fentanyl titration for postoperative pain management in an unselected population	1993	10.1111/j.1365-2044.1993.tb07583.x	Striebel HW, Pommerening J, Rieger A.	Anaesthesia. 1993 Sep;48(9):753-7. doi: 10.1111/j.1365-2044.1993.tb07583.x.	Striebel HW	Anaesthesia	1993-09-01
174	No Opioid-free group		Effects of intravenous patient-controlled analgesia with buprenorphine and morphine alone and in combination during the first 12 postoperative hours: a randomized, double-blind, four-arm trial in adults undergoing abdominal surgery	2009	10.1016/j.clinthera.2009.03.018	Oifa S, Sydoruk T, White I, Ekstein MP, Marouani N, Chazan S, Skornick Y, Weinbroum AA.	Clin Ther. 2009 Mar;31(3):527-41. doi: 10.1016/j.clinthera.2009.03.018.	Oifa S	Clin Ther	2009-04-28
175	No Opioid-free group		Low-dose spinal morphine for post-thoracotomy pain: a prospective randomized study	2013	10.1053/j.jvca.2012.12.003	Suksompong S, Pongpayuha P, Lertpaitoonpan W, von Bormann B, Phanchaipetch T, Sanansilp V.	J Cardiothorac Vasc Anesth. 2013 Jun;27(3):417-22. doi: 10.1053/j.jvca.2012.12.003. Epub 2013 Mar 29.	Suksompong S	J Cardiothorac Vasc Anesth	2013-04-03
176	No Opioid-free group		No evidence of memory processing during propofol-remifentanil target-controlled infusion anesthesia with bispectral index monitoring in cardiac surgery	2009	10.1053/j.jvca.2008.09.016	Bejjani G, Lequeux PY, Schmartz D, Engelman E, Barvais L.	J Cardiothorac Vasc Anesth. 2009 Apr;23(2):175-81. doi: 10.1053/j.jvca.2008.09.016. Epub 2008 Nov 20.	Bejjani G	J Cardiothorac Vasc Anesth	2008-11-26
177	No Opioid Arm		The Analgesic Effects of Liposomal Bupivacaine versus Bupivacaine Hydrochloride Administered as a Transversus Abdominis Plane Block after Abdominally Based Autologous Microvascular Breast Reconstruction: A Prospective, Single-Blind, Randomized, Controlled Trial	2019	10.1097/PRS.0000000000005698	Ha AY, Keane G, Parikh R, Odom E, Tao Y, Zhang L, Myckatyn TM, Guffey R.	Plast Reconstr Surg. 2019 Jul;144(1):35-44. doi: 10.1097/PRS.0000000000005698.	Ha AY	Plast Reconstr Surg	2019-06-28
178	No Opioid-free group		Efficacy of mirtazapine in preventing intrathecal morphine-induced nausea and vomiting after orthopaedic surgery*	2010	10.1111/j.1365-2044.2010.06561.x	Chang FL, Ho ST, Sheen MJ.	Anaesthesia. 2010 Dec;65(12):1206-11. doi: 10.1111/j.1365-2044.2010.06561.x.	Chang FL	Anaesthesia	2010-12-25
179	No Opioid-free group		Addition of clonidine to epidural morphine enhances postoperative analgesia after cesarean delivery	1995		Capogna G, Celleno D, Zangrillo A, Costantino P, Foresta S.	Reg Anesth. 1995 Jan-Feb;20(1):57-61.	Capogna G	Reg Anesth	1995-01-01
180	No Opioid-free group		Focus on mobilisation after lower abdominal surgery. A double-blind randomised comparison of epidural bupivacaine with morphine vs. lidocaine with morphine for postoperative analgesia	1999	10.1034/j.1399-6576.1999.430403.x	Rygnestad T, Zahlsen K, Bergslien O, Dale O.	Acta Anaesthesiol Scand. 1999 Apr;43(4):380-7. doi: 10.1034/j.1399-6576.1999.430403.x.	Rygnestad T	Acta Anaesthesiol Scand	1999-05-04
181	No Opioid-free group		Thoracic epidural analgesia in aortocoronary bypass surgery. II: Effects on the endocrine metabolic response	1994	10.1111/j.1399-6576.1994.tb04014.x	Stenseth R, Bjella L, Berg EM, Christensen O, Levang OW, Gisvold SE.	Acta Anaesthesiol Scand. 1994 Nov;38(8):834-9. doi: 10.1111/j.1399-6576.1994.tb04014.x.	Stenseth R	Acta Anaesthesiol Scand	1994-11-01
182	VAS/NRS pain and opioid consumption were not reported		Post-surgical pain relief with zero-order intravenous infusions of meptazinol and morphine: a double-blind placebo-controlled evaluation of their effects on ventilation	1990	10.1007/BF02336680	Verborgh C, Camu F.	Eur J Clin Pharmacol. 1990;38(5):437-42. doi: 10.1007/BF02336680.	Verborgh C	Eur J Clin Pharmacol	1990-01-01
183	No Opioid-free group		The addition of fentanyl does not alter the extent of spread of intrathecal isobaric bupivacaine in clinical practice	2001	10.1007/BF03016692	Patterson L, Avery N, Chan P, Parlow JL.	Can J Anaesth. 2001 Sep;48(8):768-72. doi: 10.1007/BF03016692.	Patterson L	Can J Anaesth	2001-09-08
184	No Opioid-free group		Spinal analgesia during labor with low-dose bupivacaine, sufentanil, and epinephrine. A comparison with epidural analgesia	1996		Kartawiadi L, Vercauteren MP, Van Steenberge AL, Adriaensen HA.	Reg Anesth. 1996 May-Jun;21(3):191-6.	Kartawiadi L	Reg Anesth	1996-05-01
185	VAS/NRS pain and opioid consumption were not reported: only graphical representation. VAS (0-3)		Comparison of intrathecal morphine and continuous femoral 3-in-1 block for pain after major knee surgery under spinal anaesthesia	1998	10.1046/j.1365-2346.1998.00211.x	Tarkkila P, Tuominen M, Huhtala J, Lindgren L.	Eur J Anaesthesiol. 1998 Jan;15(1):6-9. doi: 10.1046/j.1365-2346.1998.00211.x.	Tarkkila P	Eur J Anaesthesiol	1998-04-02
186	No Opioid Arm		Efficacy of single-dose, multilevel paravertebral nerve blockade for analgesia after thoracoscopic procedures	2006	10.1097/00000542-200605000-00022	Hill SE, Keller RA, Stafford-Smith M, Grichnik K, White WD, D'Amico TA, Newman MF.	Anesthesiology. 2006 May;104(5):1047-53. doi: 10.1097/00000542-200605000-00022.	Hill SE	Anesthesiology	2006-04-29
187	No Opioid-free group		General anaesthesia combined with bilateral paravertebral blockade (T5-6) vs. general anaesthesia for laparoscopic cholecystectomy: a prospective, randomized clinical trial	2004	10.1017/s026502150400612x	Naja MZ, Ziade MF, Lönnqvist PA.	Eur J Anaesthesiol. 2004 Jun;21(6):489-95. doi: 10.1017/s026502150400612x.	Naja MZ	Eur J Anaesthesiol	2004-07-14
188	No Opioid-free group		Epidural and subcutaneous morphine in the management of cancer pain: a double-blind cross-over study	1996	10.1016/0304-3959(96)03161-2	Kalso E, Heiskanen T, Rantio M, Rosenberg PH, Vainio A.	Pain. 1996 Oct;67(2-3):443-9. doi: 10.1016/0304-3959(96)03161-2.	Kalso E	Pain	1996-10-01
189	No Opioid-free group		Reduction of severity of pruritus after elective caesarean section under spinal anaesthesia with subarachnoid morphine: a randomised comparison of prophylactic granisetron and ondansetron	2010	10.1016/j.ijoa.2009.05.005	Tan T, Ojo R, Immani S, Choroszczak P, Carey M.	Int J Obstet Anesth. 2010 Jan;19(1):56-60. doi: 10.1016/j.ijoa.2009.05.005. Epub 2009 Nov 27.	Tan T	Int J Obstet Anesth	2009-12-01
190	Epidural anesthesia		Extradural morphine and pain relief following episiotomy	1984	10.1093/bja/56.11.1201	Macdonald R, Smith PJ.	Br J Anaesth. 1984 Nov;56(11):1201-5. doi: 10.1093/bja/56.11.1201.	Macdonald R	Br J Anaesth	1984-11-01
191	VAS/NRS pain and opioid consumption were not reported		Fentanyl-induced cough does not depend on injection speed: a randomized study	2008	10.1111/j.1399-6576.2008.01721.x	Schäpermeier U, Hopf HB.	Acta Anaesthesiol Scand. 2008 Sep;52(8):1071-5. doi: 10.1111/j.1399-6576.2008.01721.x.	Schäpermeier U	Acta Anaesthesiol Scand	2008-10-09
192	No Opioid-free group		Intrathecal labor analgesia with bupivacaine and sufentanil: the effect of adding 2.25 microg epinephrine	2001	10.1053/rapm.2001.24406	Vercauteren MP, Jacobs S, Jacquemyn Y, Adriaensen HA.	Reg Anesth Pain Med. 2001 Sep-Oct;26(5):473-7. doi: 10.1053/rapm.2001.24406.	Vercauteren MP	Reg Anesth Pain Med	2001-09-19
193	No Opioid Arm		Droperidol-supplemented anaesthesia decreases post-operative nausea and vomiting but impairs post-operative mood and well-being	1999	10.1046/j.1365-2346.1999.00480.x	Eberhart LH, Seeling W.	Eur J Anaesthesiol. 1999 May;16(5):290-7. doi: 10.1046/j.1365-2346.1999.00480.x.	Eberhart LH	Eur J Anaesthesiol	1999-07-03
194	No Opioid-free group		Maternal posture influences the extent of sensory block produced by intrathecal dextrose-free bupivacaine with fentanyl for labor analgesia	1996	10.1097/00000539-199612000-00017	Richardson MG, Thakur R, Abramowicz JS, Wissler RN.	Anesth Analg. 1996 Dec;83(6):1229-33. doi: 10.1097/00000539-199612000-00017.	Richardson MG	Anesth Analg	1996-12-01
195	No Opioid-free group		Premedication with promethazine and transdermal scopolamine reduces the incidence of nausea and vomiting after intrathecal morphine	1995	10.1111/j.1399-6576.1995.tb04210.x	Tarkkila P, Törn K, Tuominen M, Lindgren L.	Acta Anaesthesiol Scand. 1995 Oct;39(7):983-6. doi: 10.1111/j.1399-6576.1995.tb04210.x.	Tarkkila P	Acta Anaesthesiol Scand	1995-10-01
196	No Opioid-free group		Analgesic treatment in acute myocardial infarction. A double-blind comparison of ketobemidone + the spasmolytic A29 (Ketogan) and morphine	1988	10.1111/j.0954-6820.1988.tb15893.x	Wolff T, Leward S, Hagman A, Andersson M, Larsson L, Elgen K.	Acta Med Scand. 1988;223(5):423-30. doi: 10.1111/j.0954-6820.1988.tb15893.x.	Wolff T	Acta Med Scand	1988-01-01
197	Spinal anesthesia		Effect of addition of various doses of fentanyl intrathecally to 0.5% hyperbaric bupivacaine on perioperative analgesia and subarachnoid-block characteristics in lower abdominal surgery: a dose-response study	2007	10.1016/j.rapm.2006.09.007	Seewal R, Shende D, Kashyap L, Mohan V.	Reg Anesth Pain Med. 2007 Jan-Feb;32(1):20-6. doi: 10.1016/j.rapm.2006.09.007.	Seewal R	Reg Anesth Pain Med	2007-01-02
198	No Opioid-free group		Placebo versus low-dose ketamine infusion in addition to remifentanil target-controlled infusion for conscious sedation during oocyte retrieval: A double-blinded, randomised controlled trial	2018	10.1097/EJA.0000000000000826	Morue HI, Raj-Lawrence S, Saxena S, Delbaere A, Engelman E, Barvais LA.	Eur J Anaesthesiol. 2018 Sep;35(9):667-674. doi: 10.1097/EJA.0000000000000826.	Morue HI	Eur J Anaesthesiol	2018-05-15
199	No Opioid-free group		Influence of epidural morphine on postoperative pain, endocrine-metabolic, and renal responses to surgery. A controlled study	1982	10.1111/j.1399-6576.1982.tb01728.x	Jørgensen BC, Andersen HB, Engquist A.	Acta Anaesthesiol Scand. 1982 Feb;26(1):63-8. doi: 10.1111/j.1399-6576.1982.tb01728.x.	Jørgensen BC	Acta Anaesthesiol Scand	1982-02-01
200	No Opioid Arm		Effect of scalp block on postoperative pain relief in craniotomy patients	2006	10.1177/0310057X0603400203	Bala I, Gupta B, Bhardwaj N, Ghai B, Khosla VK.	Anaesth Intensive Care. 2006 Apr;34(2):224-7. doi: 10.1177/0310057X0603400203.	Bala I	Anaesth Intensive Care	2006-04-19
201	No Opioid-free group		Intranasal sufentanil is effective for postoperative analgesia in adults	2006	10.1007/BF03021528	Mathieu N, Cnudde N, Engelman E, Barvais L.	Can J Anaesth. 2006 Jan;53(1):60-6. doi: 10.1007/BF03021528.	Mathieu N	Can J Anaesth	2005-12-24
202	No Opioid-free group		The effect of subhypnotic doses of propofol on the incidence of pruritus after intrathecal morphine for caesarean section	1997	10.1111/j.1365-2044.1997.069-az0060.x	Warwick JP, Kearns CF, Scott WE.	Anaesthesia. 1997 Mar;52(3):270-5. doi: 10.1111/j.1365-2044.1997.069-az0060.x.	Warwick JP	Anaesthesia	1997-03-01
203	No Opioid-free group		Remifentanil versus alfentanil as analgesic adjuncts during placement of ophthalmologic nerve blocks	1999	10.1016/s1098-7339(99)90107-4	Ahmad S, Leavell ME, Fragen RJ, Jenkins W, Roland CL.	Reg Anesth Pain Med. 1999 Jul-Aug;24(4):331-6. doi: 10.1016/s1098-7339(99)90107-4.	Ahmad S	Reg Anesth Pain Med	1999-08-13
204	No Opioid-free group		The effects of propofol on lipid peroxidation and inflammatory response in elective coronary artery bypass grafting	2004	10.1053/j.jvca.2004.07.018	Corcoran TB, Engel A, Sakamoto H, O'Callaghan-Enright S, O'Donnell A, Heffron JA, Shorten G.	J Cardiothorac Vasc Anesth. 2004 Oct;18(5):592-604. doi: 10.1053/j.jvca.2004.07.018.	Corcoran TB	J Cardiothorac Vasc Anesth	2004-12-04
205	No Opioid-free group		The influence of a bupivacaine and fentanyl epidural infusion after epidural fentanyl in patients allowed to ambulate in early labor	2001	10.1097/00000539-200110000-00041	Connelly NR, Parker RK, Lucas T, El-Mansouri M, Komanduri V, Nayak P, Gutta S, Gibson C, Dunn SM.	Anesth Analg. 2001 Oct;93(4):1001-5. doi: 10.1097/00000539-200110000-00041.	Connelly NR	Anesth Analg	2001-09-28
206	No Opioid-free group		What is the optimal remifentanil dosage for providing excellent intubating conditions when coadministered with thiopental? A prospective randomized dose-response study	2010	10.1097/EJA.0b013e3283396341	Bouvet L, Stoian A, Rousson D, Allaouchiche B, Chassard D, Boselli E.	Eur J Anaesthesiol. 2010 Jul;27(7):653-9. doi: 10.1097/EJA.0b013e3283396341.	Bouvet L	Eur J Anaesthesiol	2010-05-06
207	No Opioid-free group		Comparison of intrathecal and epidural diamorphine for elective caesarean section using a combined spinal-epidural technique	1999	10.1093/bja/82.2.228	Hallworth SP, Fernando R, Bell R, Parry MG, Lim GH.	Br J Anaesth. 1999 Feb;82(2):228-32. doi: 10.1093/bja/82.2.228.	Hallworth SP	Br J Anaesth	1999-06-12
208	Chronic pain management		The response of neuropathic pain and pain in complex regional pain syndrome I to carbamazepine and sustained-release morphine in patients pretreated with spinal cord stimulation: a double-blinded randomized study	2001	10.1097/00000539-200102000-00039	Harke H, Gretenkort P, Ladleif HU, Rahman S, Harke O.	Anesth Analg. 2001 Feb;92(2):488-95. doi: 10.1097/00000539-200102000-00039.	Harke H	Anesth Analg	2001-02-13
209	No Opioid-free group		Can pre-emptive lumbar epidural blockade reduce postoperative pain following lower abdominal surgery?	1993	10.1111/j.1365-2044.1993.tb06848.x	Pryle BJ, Vanner RG, Enriquez N, Reynolds F.	Anaesthesia. 1993 Feb;48(2):120-3. doi: 10.1111/j.1365-2044.1993.tb06848.x.	Pryle BJ	Anaesthesia	1993-02-01
210	No Opioid-free group		The site of action of epidural fentanyl infusions in the presence of local anesthetics: a minimum local analgesic concentration infusion study in nulliparous labor	2003	10.1213/01.ANE.0000081792.84877.A2	Ginosar Y, Columb MO, Cohen SE, Mirikatani E, Tingle MS, Ratner EF, Angst MS, Riley ET.	Anesth Analg. 2003 Nov;97(5):1439-1445. doi: 10.1213/01.ANE.0000081792.84877.A2.	Ginosar Y	Anesth Analg	2003-10-23
211	No Opioid Arm		Dorsal column function after epidural and spinal blockade: implications for the safety of walking following low-dose regional analgesia for labour	1998	10.1046/j.1365-2044.1998.00295.x	Parry MG, Fernando R, Bawa GP, Poulton BB.	Anaesthesia. 1998 Apr;53(4):382-7. doi: 10.1046/j.1365-2044.1998.00295.x.	Parry MG	Anaesthesia	1998-06-05
212	VAS/NRS pain and opioid consumption were not reported		Intrathecal morphine does not reduce minimum alveolar concentration of halothane in humans: results of a double-blind study	1991	10.1097/00000542-199104000-00007	Licina MG, Schubert A, Tobin JE, Nicodemus HF, Spitzer L.	Anesthesiology. 1991 Apr;74(4):660-3. doi: 10.1097/00000542-199104000-00007.	Licina MG	Anesthesiology	1991-04-01
213	VAS/NRS pain and opioid consumption were not reported		Intrathecal sufentanil produces sensory changes without hypotension in male volunteers	1998	10.1097/00000542-199807000-00013	Riley ET, Hamilton CL, Cohen SE.	Anesthesiology. 1998 Jul;89(1):73-8. doi: 10.1097/00000542-199807000-00013.	Riley ET	Anesthesiology	1998-07-17
214	No Opioid Arm		A randomised controlled trial of pectoral nerve-2 (PECS 2) block vs. serratus plane block for chronic pain after mastectomy	2019	10.1111/anae.14856	Fujii T, Shibata Y, Akane A, Aoki W, Sekiguchi A, Takahashi K, Matsui S, Nishiwaki K.	Anaesthesia. 2019 Dec;74(12):1558-1562. doi: 10.1111/anae.14856. Epub 2019 Sep 19.	Fujii T	Anaesthesia	2019-09-20
215	No Opioid Arm		Analgesic and pulmonary effects of continuous intercostal nerve block following thoracotomy	1991	10.1007/BF03008451	Chan VW, Chung F, Cheng DC, Seyone C, Chung A, Kirby TJ.	Can J Anaesth. 1991 Sep;38(6):733-9. doi: 10.1007/BF03008451.	Chan VW	Can J Anaesth	1991-09-01
216	No Opioid-free group		Analgesic action of metoclopramide in prosthetic hip surgery	1993	10.1111/j.1399-6576.1993.tb03597.x	Kandler D, Lisander B.	Acta Anaesthesiol Scand. 1993 Jan;37(1):49-53. doi: 10.1111/j.1399-6576.1993.tb03597.x.	Kandler D	Acta Anaesthesiol Scand	1993-01-01
217	VAS/NRS pain and opioid consumption were not reported		Epidural morphine for postoperative pain relief: a comparative study with intramuscular narcotic and intercostal nerve block	1982		Rawal N, Sjöstrand UH, Dahlström B, Nydahl PA, Ostelius J.	Anesth Analg. 1982 Feb;61(2):93-8.	Rawal N	Anesth Analg	1982-02-01
218	VAS/NRS pain and opioid consumption were not reported		The influence of epidural pethidine on shivering during lower segment caesarean section under epidural anaesthesia	1991	10.1177/0310057X9101900214	Sutherland J, Seaton H, Lowry C.	Anaesth Intensive Care. 1991 May;19(2):228-32. doi: 10.1177/0310057X9101900214.	Sutherland J	Anaesth Intensive Care	1991-05-01
219	No Opioid-free group		Epidural analgesia during and after cesarean delivery. Comparison of five opioids	1991		Celleno D, Capogna G, Sebastiani M, Costantino P, Muratori F, Cipriani G, Emanuelli M.	Reg Anesth. 1991 Mar-Apr;16(2):79-83.	Celleno D	Reg Anesth	1991-03-01
220	No Opioid-free group		Evaluation of the effect of perineuronal morphine on the quality of postoperative analgesia after axillary plexus block: a randomized double-blind study	1991	10.1213/00000539-199106000-00009	Racz H, Gunning K, Della Santa D, Forster A.	Anesth Analg. 1991 Jun;72(6):769-72. doi: 10.1213/00000539-199106000-00009.	Racz H	Anesth Analg	1991-06-01
221	No Opioid-free group		Effect of alfentanil anaesthesia on the adrenocortical and hyperglycaemic response to abdominal surgery	1985	10.1093/bja/57.6.591	Møller IW, Krantz T, Wandall E, Kehlet H.	Br J Anaesth. 1985 Jun;57(6):591-4. doi: 10.1093/bja/57.6.591.	Møller IW	Br J Anaesth	1985-06-01
222	No Opioid Arm		Memory for auditory material presented during anaesthesia	1994	10.1093/bja/72.2.181	Parker CJ, Oates JD, Boyd AH, Thomas SD.	Br J Anaesth. 1994 Feb;72(2):181-4. doi: 10.1093/bja/72.2.181.	Parker CJ	Br J Anaesth	1994-02-01
223	No Opioid-free group		Effect of premedication with controlled-release oral morphine on postoperative pain. A comparison with intramuscular morphine	1985	10.1111/j.1365-2044.1985.tb10844.x	Slowey HF, Reynolds AD, Mapleson WW, Vickers MD.	Anaesthesia. 1985 May;40(5):438-40. doi: 10.1111/j.1365-2044.1985.tb10844.x.	Slowey HF	Anaesthesia	1985-05-01
224	Included	24	Opioid-free anesthesia compared to opioid anesthesia for laparoscopic radical colectomy with pain threshold index monitoring: a randomized controlled study	2022	10.1186/s12871-022-01747-w	An G, Wang G, Zhao B, Zhang X, Li Z, Fu J, Zhao X.	BMC Anesthesiol. 2022 Jul 29;22(1):241. doi: 10.1186/s12871-022-01747-w.	An G	BMC Anesthesiol	2022-07-29
225	No Opioid-Based Anesthesia Arm	25	Opioid-free versus opioid-sparing anaesthesia in ambulatory total hip arthroplasty: a randomised controlled trial	2024	10.1016/j.bja.2023.10.031	Chassery C, Atthar V, Marty P, Vuillaume C, Casalprim J, Basset B, De Lussy A, Naudin C, Joshi GP, Rontes O.	Br J Anaesth. 2024 Feb;132(2):352-358. doi: 10.1016/j.bja.2023.10.031. Epub 2023 Dec 2.	Chassery C	Br J Anaesth	2023-12-03
226	Included	26	Application of opioid-free general anesthesia for gynecological laparoscopic surgery under ERAS protocol: a non-inferiority randomized controlled trial	2023	10.1186/s12871-023-01994-5	Chen L, He W, Liu X, Lv F, Li Y.	BMC Anesthesiol. 2023 Jan 27;23(1):34. doi: 10.1186/s12871-023-01994-5.	Chen L	BMC Anesthesiol	2023-01-28
227	Included	27	The Effect of Opioid-Free Anesthesia on the Quality of Recovery After Gynecological Laparoscopy: A Prospective Randomized Controlled Trial	2022	10.2147/JPR.S373412	Choi H, Song JY, Oh EJ, Chae MS, Yu S, Moon YE.	Choi H, Song JY, Oh EJ, Chae MS, Yu S, Moon YE.	Choi H	J Pain Res	2022-08-10
228	No Opioid-Based Anesthesia Arm	28	Opioid-Free Using Ketamine versus Opioid-Sparing Anesthesia during the Intraoperative Period in Video-Assisted Thoracoscopic Surgery: A Randomized Controlled Trial	2024	10.3390/jpm14080881	Choi H, Huh J, Kim M, Moon SW, Kim KS, Hwang W.	J Pers Med. 2024 Aug 21;14(8):881. doi: 10.3390/jpm14080881.	Choi H	J Pers Med	2024-08-29
229	VAS/NRS pain and opioid consumption were not reported		Opioid-free anesthesia in bariatric surgery: a prospective randomized controlled trial	2025	10.1186/s40001-025-02565-9	Dagher C, Mattar R, Aoun M, Tohme J, Naccache N, Jabbour H.	Eur J Med Res. 2025 Apr 23;30(1):320. doi: 10.1186/s40001-025-02565-9.	Dagher C	Eur J Med Res	2025-04-24
230	Included	29	The effects of ultrasound-guided QLB and TAPB combined with opioid-free anesthesia (OFA) on clinical efficacy of the patients undergoing abdominal surgery	2023	10.1016/j.heliyon.2023.e20878	Dai J, Lin S, Cui X, Xu Z, Zheng R, Wu D.	Heliyon. 2023 Oct 11;9(10):e20878. doi: 10.1016/j.heliyon.2023.e20878. eCollection 2023 Oct.	Dai J	Heliyon	2023-10-23
231	Included	30	Opioid-Free Total Intravenous Anesthesia Improves Postoperative Quality of Recovery after Ambulatory Gynecologic Laparoscopy	2019	10.4103/aer.AER_74_19	Hakim KYK, Wahba WZB.	Anesth Essays Res. 2019 Apr-Jun;13(2):199-203. doi: 10.4103/aer.AER_74_19.	Hakim KYK	Anesth Essays Res	2019-06-15
232	Included	31	The efficacy and safety of opioid-free anesthesia combined with ultrasound-guided intermediate cervical plexus block vs. opioid-based anesthesia in thyroid surgery-a randomized controlled trial	2023	10.1007/s00540-023-03254-9	Liu Z, Bi C, Li X, Song R.	J Anesth. 2023 Dec;37(6):914-922. doi: 10.1007/s00540-023-03254-9. Epub 2023 Sep 23.	Liu Z	J Anesth	2023-09-22
233	No Opioid-Based Anesthesia Arm	32	Comparison between multimodal and intraoperative opioid free anesthesia for laparoscopic sleeve gastrectomy: a prospective, randomized study	2023	10.1038/s41598-023-39856-2	Mieszczański P, Górniewski G, Ziemiański P, Cylke R, Lisik W, Trzebicki J.	Sci Rep. 2023 Aug 4;13(1):12677. doi: 10.1038/s41598-023-39856-2.	Mieszczański P	Sci Rep	2023-08-04
234	Included	33	Opioid-Free Anesthesia for Pain Relief After Laparoscopic Cholecystectomy: A Prospective Randomized Controlled Trial	2023	10.2147/JPR.S432601	Yu JM, Tao QY, He Y, Liu D, Niu JY, Zhang Y.	J Pain Res. 2023 Oct 30;16:3625-3632. doi: 10.2147/JPR.S432601. eCollection 2023.	Yu JM	J Pain Res	2023-11-06
235	Included	34	The effect of opioid-free anaesthesia on the quality of recovery after endoscopic sinus surgery: A multicentre randomised controlled trial	2023	10.1097/EJA.0000000000001784	Zhou F, Cui Y, Cao L; Opioid-Free Anesthesia Working Group.	Eur J Anaesthesiol. 2023 Aug 1;40(8):542-551. doi: 10.1097/EJA.0000000000001784. Epub 2023 Jun 29.	Zhou F	Eur J Anaesthesiol	2023-06-28
236	Included	35	Effect of an opioid-free anesthetic on postoperative opioid consumption after laparoscopic bariatric surgery: a prospective, single-blinded, randomized controlled trial	2024	10.1136/rapm-2024-105632	Perez JJ, Strunk JD, Preciado OM, DeFaccio RJ, Chang LC, Mallipeddi MK, Deal SB, Oryhan CL.	Reg Anesth Pain Med. 2024 Jun 5:rapm-2024-105632. doi: 10.1136/rapm-2024-105632. Online ahead of print.	Perez JJ	Reg Anesth Pain Med	2024-06-05
Included	29
VAS/NRS pain and opioid consumption were not reported	42
No Opioid-free group	130
Free full text not found	1
No Opioid Arm	17
Not peer reviewed	1	230
Chronic pain management	2
Spinal anesthesia	4
No General anesthesia	2
Epidural anesthesia	2
No Opioid-Based Anesthesia Arm	6

## Sheet: Search strategy 
The search terms were simplified within the article text, but included: “("analgesics opioid"[Pharmacological Action] OR "analgesics opioid"[Supplementary Concept] OR "analgesics opioid"[All Fields] OR "opioid"[All Fields] OR "analgesics, opioid"[MeSH Terms] OR ("analgesics"[All Fields] AND "opioid"[All Fields]) OR "opioid analgesics"[All Fields] OR "opioids"[All Fields] OR "opioid s"[All Fields]…
