# Supplementary material for: Role of Opioid-Free Anesthesia Versus Opioid-Based Anesthesia in Postoperative Pain and Opioid Consumption: A Systematic Review and Meta-Analysis
Source: J Clin Med. 2026 Jun 12;15(12):4560. doi: 10.3390/jcm15124560 (PMC13301896; doi:10.3390/jcm15124560)
Supplement: Supplementary file 1 [file jcm-15-04560-s001.zip › Supplementary File S4 - Subgroup data.xlsx]

## Sheet: Pain (26)
#	Study	Sample, n	Opioid Based Anesthesia (control), n	Opioid Free Anesthesia (treatment), n	Intraoperative Medications (IV unless noted)		Pain (0-10) mean ± SD CF = converted from
					OBA	OFA	OBA	OFA
1	Accurso et al., 2025	368	185	183	REMIFENTANIL 0.05 μg/kg/min induction → 3 to 5 ng/ml	bilateral TAP (Transversus abdominis plane) block 20–25 ml of ropivacaine 0.3% for each side (overall 40–50 ml) ↓ bilateral RSB (rectus sheath block) 10 ml of ropivacaine 0.3% for each side (overall 20 ml) ↓ MAGNESIUM SULFATE 30 mg/kg → 8 mg/kg/h ↓ Ketorolac 90 mg (2 ml/h)	2.25 ± 2.22 CF: 2 [1–4]	1.25 ± 0.74 CF: 1 [1–2]
2	An et al., 2022	101	50	51	SUFENTANIL 0.5 μg/kg → REMIFENTANIL 200–500 μg/h	DEXMEDETOMIDINE 0.5 µg/kg → 0.5 µg/kg/h Ketorolac 30 mg	1.7 ± 0.2	1.9 ± 0.2
3	Bae et al., 2024	119	60	59	REMIFENTANIL 3–5 ng/ml → 2–8 ng/ml	DEXMEDETOMIDINE 1 µg/kg over 10 min → 0.2–0.7 µg/kg/h ↓ Lidocaine 1 mg/kg → 1 mg/kg/h	5.00 ± 2.96 CF: 5 [3–7]	4.25 ± 2.22 CF: 4 [3–6]
4	Bakan et al., 2015	80	40	40	FENTANIL 2 µg/kg → REMIFENTANIL 0.25 µg/kg/min	DEXMEDETOMIDINE 0.6 µg/kg → 0.3 µg/kg/h ↓ Lidocaine 1.5 mg/kg→ 2 mg/kg/h	4.0 ± 2.96 CF: 4 [2–6]	3.0 ± 1.48 CF: 3 [2–4]
5	Campos-Pérez et al., 2022	40	20	20	FENTANIL 3 µg/kg bolus → 0.003–0.006 µg/kg/min	DEXMEDETOMIDINE 1–1.5 µg/kg over 40 min → 0.3–0.7 µg/kg/min	1.4 ± 2.14 CF: 1.4 (0.4–2.4) mean (95 % CI)	1.7 ± 2.14 CF: 1.7 (0.7–2.7) mean (95 % CI)
6	Chen et al., 2023	77	38	39	SUFENTANIL 0.2–0.4 µg/kg → REMIFENTANIL 8–10 µg/kg/h	DEXMEDETOMIDINE 0.5 µg/kg → 0.1–0.3 µg/kg/min ESKETAMINE 0.3–0.5 mg/kg → 0.3 mg/kg/h	4.67 ± 2.22 CF: 4 [3-5]	4 ± 1.5 CF: 5 [3-6]
7	Chen et al., 2025	133	68	65	SUFENTANIL 0.5 μg/kg → 0.025 µg/kg	DEXMEDETOMIDINE 1 μg/kg/10min → 0.5–1.5 µg/kg/h	0.25 ± 0.74 CF: 0 [0–1]	0 ± 0 CF: 0 [0–0]
8	Choi et al., 2022	75	38	37	REMIFENTANIL 3.5 ng/mL → 0.5 ng/mL	DEXMEDETOMIDINE 0.7 µg/kg/10 min → 0.5 µg/kg/h Lidocaine 1.5 mg/kg → 1.5 mg/kg/h	3.4 ± 1.9	3.4 ± 1.8
9	Copik et al., 2024	50	25	25	FENTANIL 1.5 µg/kg → 1–3 µg/kg	T3–4 paravertebral block with BUPIVACAINE 0.3 ml/kg LIDOCAINE 1.5 mg/kg → 2 mg /kg/h for 2 h →1.2 mg /kg/h to 24 h KETAMINE 0.35mg/kg → 0.2 mg /kg/h for 2 h → 0.12 mg /kg/h	2.8 ± 0.74 CF: 3 [2–3]	2.3 ± 0.74 CF: 2 [2–3]
10	Dai et al., 2023	122	60	62	SUFENTANIL 0.5–1 µg/kg	Bilateral TAPB + QLB with 20 mL 0.20 % ROPIVACAINE per site × 4	3.27 ± 1.21	2.48 ± 0.76
11	Feng et al., 2024	120	60	60	SUFENTANIL 0.3 µg/kg → 0.1 µg/kg	DEXMEDETOMIDINE 0.6 µg/kg/10 min → 0.2–1 µg/kg/h ESKETAMINE 0.3 mg/kg → 0.1 mg/kg	1.0 ± 1.48 CF: 1 [0 – 2]	1.0 ± 1.48 CF: 1 [0 – 2]
12	Hakim & Wahba, 2019	80	40	40	FENTANIL 1 µg/kg → 0.5 µg/kg/h	DEXMEDETOMIDINE 0.6 µg/kg / 5 min → 0.2 µg/kg/h	4.0 ± 3.0 CF: 4 [2–6]	3.3 ± 2.2 CF: 3 [2–5]
13	Hu et al., 2024	72	36	36	SUFENTANIL 0.3 µg/kg over 5 min → 0.1 µg/kg/h	LIDOCAINE 1.5 mg/kg → 2 mg/kg/h ESKETAMINE 0.15 mg/kg over 5 min → 0.10 mg/kg/h	1.056 ± 0.153	1.083 ± 0.153
14	Liu et al., 2023	66	33	33	REMIFENTANIL 1–2 µg/kg → 0.05–0.2 µg/kg/min	DEXMEDETOMIDINE 1 µg/kg over 10 min → 0.5 µg/kg/h ESKETAMINE 0.5 mg/kg → 0.25 mg/kg/h Lidocaine 1.5 mg/kg ICPB (Intermediate Cervical Plexus Block) 7.5 mL 0.25 % bupivacaine + dexmedetomidine 5 µg/kg per side	1.3 ± 2.2 CF: 1 [0–3]	1.3 ± 0.7 CF: 1 [1–2]
15	Luo et al., 2025	68	34	34	SUFENTANIL 0.3–0.5 µg/kg → REMIFENTANIL 6–10 µg/kg/h	ESKETAMINE 0.3–0.5 mg/kg → 0.3–0.5 mg/kg/h	2.7 ± 0.7 CF: 3 [2 - 3]	2.0 ± 1.5 CF: 2 [1 - 3]
16	Perez et al., 2024	181	86	95	FENTANIL 50 µg	DEXMEDETOMIDINE 1 µg/kg → 0.4 µg/kg/h KETAMINE 0.5 mg/kg Lidocaine 2 mg/kg/h	4.82 ± 1.57	4.79 ± 1.77
17	Shirakami et al., 2006	51	25	26	FENTANIL 100 µg	SALINE 100 µg	1.4 ± 2.07 CF: 0.9 [0.5 – 3.3]	0.68 ± 1.11 CF: 0.6 [0 – 1.5]
18	Swamy et al., 2025	70	35	35	FENTANIL 2 µg/kg	DEXMEDETOMIDINE 1 µg/kg KETAMINE 25 mg	5.1 ± 0.9	4.4 ± 0.7
19	Toleska & Dimitrovski, 2019	60	30	30	FENTANIL 0.002 mg/kg	Dexamethasone 0.1 mg/kg Paracetamol 1g LIDOCAINE 1 mg/kg → 2 mg/kg/h KETAMINE 0.5 mg/kg MAGNESIUM SULFATE 1.5 g/h	3.67 ± 2.30	1.90 ± 1.70
20	Toleska et al., 2023	40	20	20	FENTANIL 100 µg → 50–100 µg	Dexamethasone 0.1 mg/kg Paracetamol 1g Lidocaine 2 mg/kg/h KETAMINE 0.5 mg/kg → 0.2 mg/kg/h MAGNESIUM SULFATE 15 mg/kg/h	8.1 ± 0.9	3.6 ± 2.1
21	Walldén et al. 2006	45	21	24	REMIFENTANIL 0.2 µg/kg/min TCI-propofol 2 – 4 µg/ml	Mask induction 8 % SEVOFLURANE	4.5 ± 2.5 CF: 4 [0 – 10]	3.8 ± 1.8 CF: 4 [0 – 7]
22	Wang et al., 2024	394	197	197	SUFENTANIL 0.3 µg/kg → 0.1 µg/kg	ESKETAMINE 0.3 mg/kg → 0.1 mg/kg Lidocaine 1 mg/kg DEXMEDETOMIDINE 0.5 µg/kg → 0.2 µg/kg/h	1.50 ± 0.67 CF: 1 [0 – 4]	1.0 ± 0.4 CF: 1 [0 – 2]
23	Wang et al., 2025	116	58	58	SUFENTANIL 0.6 µg/kg	Ultrasound-guided TAP block 20 ml 0.375 % ropivacaine/side DEXMEDETOMIDINE 0.4 µg/kg over 10 min ESKETAMINE 0.5 mg/kg Lidocaine 1 mg/kg	0.75 ± 0.74 CF: 1 [0–1]	0.75 ± 0.74 CF: 1 [0–1]
24	Xue et al., 2024	60	30	30	Propofol 2 mg/kg → 5–8 mg/kg/h FENTANIL 3–4 µg/kg → remifentanil 5–10 µg/kg/h	DEXMEDETOMIDINE 0.8–1 µg/kg over 10 min → 0.3–0.5 µg/kg/h ESKETAMINE 0.3 mg/kg → 0.15 mg/kg/h	2.8 ± 0.93 CF: 3 [2–3.25]	3.0 ± 1.48 CF: 3 [2–4]
25	Yan et al., 2025	165	83	82	SUFENTANIL 0.3–0.4 µg/kg → remifentanil 0.1–0.2 µg/kg/min	DEXMEDETOMIDINE 0.5 µg/kg × 15 min → 0.5 µg/kg/h LIDOCAINE 1.5 mg/kg → 1.5 mg/kg/h	2.8 ± 0.74 CF: 3 [2–3]	3.0 ± 1.48 CF: 3 [2–4]
26	Zhou et al., 2023	773	385	388	SUFENTANIL 0.3 µg/kg → REMIFENTANIL 0.1–0.5µg/kg/min	DEXMEDETOMIDINE 0.5 mg/kg over 10 min → 0.5 mg/kg/h LIDOCAINE 1.5 mg/kg → 1.5 mg/kg/h	1.0 ± 1.5 CF: 0 [0–1]	0.3 ± 0.7 CF: 1 [0–2]
			1757	1769
	References
	5. Beloeil, H.; Garot, M.; Lebuffe, G.; Gerbaud, A.; Bila, J.; Cuvillon, P.; Dubout, E.; Oger, S.; Nadaud, J.; Becret, A.; et al. Balanced Opioid-free Anesthesia with Dexmedetomidine versus Balanced Anesthesia with Remifentanil for Major or Intermediate Noncardiac Surgery. Anesthesiology 2021, 134, 541–551.
	7. Wang, D.; Sun, Y.; Zhu, Y.J.; Shan, X.S.; Liu, H.; Ji, F.H.; Peng, K. Comparison of opioid-free and opioid-inclusive propofol anaesthesia for thyroid and parathyroid surgery: A randomised controlled trial. Anaesthesia 2024, 79, 1072–1080.
	8. Bakan, M.; Umutoglu, T.; Topuz, U.; Uysal, H.; Bayram, M.; Kadioglu, H.; Salihoglu, Z. Opioid-free total intravenous anesthesia with propofol, dexmedetomidine and lidocaine infusions for laparoscopic cholecystectomy: A prospective, randomized, double-blinded study. Braz. J. Anesthesiol. 2015, 65, 191–199.
	10. Toleska, M.; Dimitrovski, A.; Dimitrovska, N.T. Comparation Among Opioid-Based, Low Opioid and Opioid Free Anesthesia in Colorectal Oncologic Surgery. Prilozi 2023, 44, 117–126.
	11. Toleska, M.; Dimitrovski, A. Is Opioid-Free General Anesthesia More Superior for Postoperative Pain Versus Opioid General Anesthesia in Laparoscopic Cholecystectomy? Prilozi 2019, 40, 81–87.
	12. Campos-Pérez, W.; Ramírez-Plascencia, L.; Pérez-Robles, M.; Rivera-Valdés, J.J.; Sánchez-Muñoz, P.; Pérez-Vargas, L.; González-Landeros, D.; Cuevas, J.H.M.; Martínez-López, E. A comparison of opioid-containing anesthesia versus opioid-free anesthesia using the Cortínez-Sepúlveda model on differential cytokine responses in obese patients undergoing gastric bypass surgery: A randomized controll…
	13. Yan, X.; Liang, C.; Jiang, J.; Ji, Y.; Wu, A.S.; Wei, C.W. Effects of balanced opioid-free anesthesia on post-operative nausea and vomiting in patients undergoing video-assisted thoracic surgery: A randomized trial. BMC Anesthesiol. 2025, 25, 62.
	14. Xue, Z.; Yan, C.; Liu, Y.; Yang, N.; Zhang, G.; Qian, W.; Qian, B.; Liu, X. Opioid-free anesthesia with esketamine-dexmedetomidine versus opioid-based anesthesia with propofol-remifentanil in shoulder arthroscopy: A randomized controlled trial. BMC Surg. 2024, 24, 228.
	21. Chen, L.; He, W.; Liu, X.; Lv, F.; Li, Y. Application of opioid-free general anesthesia for gynecological laparoscopic surgery under ERAS protocol: A non-inferiority randomized controlled trial. BMC Anesthesiol. 2023, 23, 34.
	22. Feng, C.D.; Xu, Y.; Chen, S.; Song, N.; Meng, X.W.; Liu, H.; Ji, F.H.; Peng, K. Opioid-free anaesthesia reduces postoperative nausea and vomiting after thoracoscopic lung resection: A randomised controlled trial. Br. J. Anaesth. 2024, 132, 267–276.
	23. An, G.; Wang, G.; Zhao, B.; Zhang, X.; Li, Z.; Fu, J.; Zhao, X. Opioid-free anesthesia compared to opioid anesthesia for laparoscopic radical colectomy with pain threshold index monitoring: A randomized controlled study. BMC Anesthesiol. 2022, 22, 241.
	24. Bae, M.I.; Oh, J.; Lee, H.S.; Park, S.; Kwon, I.G.; Song, Y. Influence of psychological factors and pain sensitivity on the efficacy of opioid-free anesthesia: A randomized clinical trial. Gen. Hosp. Psychiatry 2024, 89, 84–92.
	25. Chen, J.; He, L.; Shi, Y.; Jiao, J.; Huang, S.; Zhou, J.; Luo, Q. Effect of opioid-free anesthesia combined with pectoral nerve block on the quality of recovery in patients after mastectomy: A randomized, controlled trial. PLoS ONE 2025, 20, e0320592.
	26. Choi, H.; Song, J.Y.; Oh, E.J.; Chae, M.S.; Yu, S.; Moon, Y.E. The Effect of Opioid-Free Anesthesia on the Quality of Recovery After Gynecological Laparoscopy: A Prospective Randomized Controlled Trial. J. Pain Res. 2022, 15, 2197–2209.
	27. Hakim, K.Y.K.; Wahba, W.Z.B. Opioid-Free Total Intravenous Anesthesia Improves Postoperative Quality of Recovery after Ambulatory Gynecologic Laparoscopy. Anesth. Essays Res. 2019, 13, 199–203.
	28. Hu, Y.; Zhang, Q.Y.; Qin, G.C.; Zhu, G.H.; Long, X.; Xu, J.F.; Gong, Y. Balanced opioid-free anesthesia with lidocaine and esketamine versus balanced anesthesia with sufentanil for gynecological endoscopic surgery: A randomized controlled trial. Sci. Rep. 2024, 14, 11759.
	29. Liu, Z.; Bi, C.; Li, X.; Song, R. The efficacy and safety of opioid-free anesthesia combined with ultrasound-guided intermediate cervical plexus block vs. opioid-based anesthesia in thyroid surgery-a randomized controlled trial. J. Anesth. 2023, 37, 914–922.
	30. Luo, L.L.; Xiao, R.; Zhang, J.P.; Xi, W.F.; Xu, G.H.; Yuan, H. Opioid-Free Anesthesia with Esketamine Combined with Iliac Fascia Block in Elderly Patients Undergoing Hip Surgery. Drug Des. Dev. Ther. 2025, 19, 3337–3349.
	31. Perez, J.J.; Strunk, J.D.; Preciado, O.M.; DeFaccio, R.J.; Chang, L.C.; Mallipeddi, M.K.; Deal, S.B.; Oryhan, C.L. Effect of an opioid-free anesthetic on postoperative opioid consumption after laparoscopic bariatric surgery: A prospective, single-blinded, randomized controlled trial. Reg. Anesth. Pain Med. 2024, 50, 699–705.
	32. Shirakami, G.; Teratani, Y.; Segawa, H.; Matsuura, S.; Shichino, T.; Fukuda, K. Omission of fentanyl during sevoflurane anesthesia decreases the incidences of postoperative nausea and vomiting and accelerates postanesthesia recovery in major breast cancer surgery. J. Anesth. 2006, 20, 188–195.
	33. Swamy, A.H.M.; Sneka, G.; Kumararadhya, G.B.; Chennabasappa, A.; Shivakumar, K.G.; Umesh, S. Effects of Opioid-based and Opioid-free Anesthesia in Patients Undergoing Elective Laparoscopic Surgeries. Ann. Afr. Med. 2025, 24, 317–323.
	34. Walldén, J.; Thörn, S.E.; Lövqvist, A.; Wattwil, L.; Wattwil, M. The effect of anesthetic technique on early postoperative gastric emptying: Comparison of propofol-remifentanil and opioid-free sevoflurane anesthesia. J. Anesth. 2006, 20, 261–267.
	35. Wang, L.; Hong, X.; Xue, Y.; Su, Z. Effect of opioid sparing strategies on postoperative pain and perioperative hemodynamics in patients undergoing laparoscopic cholecystectomy: A randomized controlled study. BMC Anesthesiol. 2025, 25, 100.
	36. Yu, J.M.; Tao, Q.Y.; He, Y.; Liu, D.; Niu, J.Y.; Zhang, Y. Opioid-Free Anesthesia for Pain Relief After Laparoscopic Cholecystectomy: A Prospective Randomized Controlled Trial. J. Pain Res. 2023, 16, 3625–3632.
	37. Zhou, F.; Cui, Y.; Cao, L.; Opioid-Free Anesthesia Working Group. The effect of opioid-free anaesthesia on the quality of recovery after endoscopic sinus surgery: A multicentre randomised controlled trial. Eur. J. Anaesthesiol. 2023, 40, 542–551.
	38. Accurso, G.; Rampulla, D.; Cusenza, M.; Candela, G.; Savatteri, P.; Vetrugno, L.; Giarratano, A.; Raineri, S.M. A blended opioid-free anesthesia protocol and regional parietal blocks in laparoscopic abdominal surgery- a randomized controlled trial. Sci. Rep. 2025, 15, 14097.
	39. Copik, M.M.; Sadowska, D.; Smereka, J.; Czyzewski, D.; Misiołek, H.D.; Białka, S. Assessment of feasibility of opioid-free anesthesia combined with preoperative thoracic paravertebral block and postoperative intravenous patient-controlled analgesia oxycodone with non-opioid analgesics in the perioperative anesthetic management for vide. Anaesthesiol. Intensive Ther. 2024, 56, 98–107.
	40. Dai, J.; Lin, S.; Cui, X.; Xu, Z.; Zheng, R.; Wu, D. The effects of ultrasound-guided QLB and TAPB combined with opioid-free anesthesia (OFA) on clinical efficacy of the patients undergoing abdominal surgery. Heliyon 2023, 9, e20878.
	41. Ziemann-Gimmel, P.; Goldfarb, A.A.; Koppman, J.; Marema, R.T. Opioid-free total intravenous anaesthesia reduces postoperative nausea and vomiting in bariatric surgery beyond triple prophylaxis. Br. J. Anaesth. 2014, 112, 906–911.

## Sheet: OME (13)
#	Study	Sample, n	Opioid Based Anesthesia (control), n	Opioid Free Anesthesia (treatment), n	Intraoperative Medications (IV unless noted)		Postoperative Medications (IV unless noted)		Original values		From Median [IQR] to mean ± SD Wan et al method		Opioid consumption (OME) mean ± SD mg		UCSF OME Conversion factor
					OBA	OFA			OBA	OFA	OBA	OFA	OBA	OFA
1	Bae et al., 2024	119	60	59	REMIFENTANIL 3–5 ng/ml → 2–8 ng/ml	DEXMEDETOMIDINE 1 µg/kg over 10 min → 0.2–0.7 µg/kg/h ↓ Lidocaine 1 mg/kg → 1 mg/kg/h	Fentanyl 15 µg/kg Rescue fentanyl 50 µg or tramadol 50 mg for VNRS > 4		722 [607–835] µg median [IQR] fentanyl	650 [551–765] µg fentanyl	721 ± 169 µg fentanyl	655± 159 µg fentanyl	216 ± 51	196.5 ± 47.7	0.3
2	Bakan et al., 2015	80	40	40	FENTANIL 2 µg/kg → REMIFENTANIL 0.25 µg/kg/min	DEXMEDETOMIDINE 0.6 µg/kg → 0.3 µg/kg/h ↓ Lidocaine 1.5 mg/kg→ 2 mg/kg/h	Fentanyl 20 µg Rescue tramadol 100 mg		235 ± 175 µg fentanyl	162 ± 142 µg fentanyl	235 ± 175 µg fentanyl	162 ± 142 µg fentanyl	70.5 ± 52.5	48.6 ± 42.6	0.3
3	Beloeil et al., 2021	312	156	156	REMIFENTANIL 3-5 ng/ml MORPHINE 0.05 mg/kg	DEXMEDETOMIDINE 0.4-1.4 µg/kg/h	Morphine PCA		11 [5-21] median [IQR] Morphine	6 [0-17] median [IQR]	12.3± 11.9 Morphine	7.7± 12.6 Morphine	36.9 ± 35.7	23.1 ± 37.8	3
4	Chen et al., 2025	133	68	65	SUFENTANIL 0.5 μg/kg → 0.025 µg/kg	DEXMEDETOMIDINE 1 μg/kg/10min → 0.5–1.5 µg/kg/h	Sufentanil 2 µg		2 [0–2] µg median [IQR]sufentanil	0 [0–2] µg sufentanil	1.3 ± 1.5 µg sufentanil	0.7±1.5 µg sufentanil	0.39 ± 0.45	0.21 ± 0.45	0.3
5	Copik et al., 2024	50	25	25	FENTANIL 1.5 µg/kg → 1–3 µg/kg	T3–4 paravertebral block with BUPIVACAINE 0.3 ml/kg LIDOCAINE 1.5 mg/kg → 2 mg /kg/h for 2 h →1.2 mg /kg/h to 24 h KETAMINE 0.35mg/kg → 0.2 mg /kg/h for 2 h → 0.12 mg /kg/h	Oxycodone PCA 1 mg		18.0 ± 4.4 mg Oxycodone	11.2 ± 5.4 mg Oxycodone	18.0 ± 4.4 mg Oxycodone	11.2 ± 5.4 mg Oxycodone	54 ±13.2	33.6±16.2	3
6	Feng et al., 2024	120	60	60	SUFENTANIL 0.3 µg/kg → 0.1 µg/kg	DEXMEDETOMIDINE 0.6 µg/kg/10 min → 0.2–1 µg/kg/h Esketamine 0.3 mg/kg → 0.1 mg/kg	PCA sufentanil 1 µg/ml (1 µg/h basal, 2 µg bolus, 10 min lock)		22 [19 – 27] µg median [IQR] sufentanil	24 [20.3 – 28] µg sufentanil	22.7 ± 5.9 µg sufentanil	24.1 ± 5.7 µg sufentanil	6.81 ±1.77	7.23±1.71	0.3
7	Hu et al., 2024	72	36	36	SUFENTANIL 0.3 µg/kg over 5 min → 0.1 µg/kg/h	LIDOCAINE 1.5 mg/kg → 2 mg/kg/h ESKETAMINE 0.15 mg/kg over 5 min → 0.10 mg/kg/h	Sufentanil 100 µg		0.832 ± 0.455 mg/kg	0.788 ± 0.267 mg/kg	47.9 ± 27.5 mg	47.5 ± 17.6 mg			opioid type is unavailable
8	Perez et al., 2024	181	86	95	FENTANIL 50 µg	DEXMEDETOMIDINE 1 µg/kg → 0.4 µg/kg/h KETAMINE 0.5 mg/kg LIDOCAINE 2 mg/kg/h	Rescue fentanyl 25–50 µg or hydromorphone 0.5 mg Ward: oxycodone 5 mg every 4h PRN (+ rescue 5 mg)		51 ± 34 mg OME	55 ± 31 mg OME	51 ± 34 mg OME	55 ± 31 mg OME	51 ± 34	55 ± 31
9	Toleska et al., 2023	40	20	20	Low opioid: FENTANIL 100 µg High opioid: FENTANIL 100 µg → 50–100 µg	Dexamethasone 0.1 mg/kg Paracetamol 1g LIDOCAINE 2 mg/kg/h KETAMINE 0.5 mg/kg → 0.2 mg/kg/h MAGNESIUM SULFATE 15 mg/kg/h	Thoracic epidural morphine PRN		6.6 ± 1.3 mg morphine	1.3 ± 1.6 mg morphine	6.6 ± 1.3 mg morphine	1.3 ± 1.6 mg morphine	198 ±39	39±48	30
10	Walldén et al. 2006	45	21	24	REMIFENTANIL 0.2 µg/kg/min TCI-propofol 2 – 4 µg/ml	Mask induction 8 % SEVOFLURANE	Rescue ketobemidone IV 1 – 2 mg for VAS > 3		5.9 [1.5 – 11] mg median [range] ketobemidone	5 [2 – 11] mg	6.1 ±2.4 mg ketobemidone	5.8 ± 2.3 mg			conversion factor is unavailable
11	Yan et al., 2025	165	83	82	SUFENTANIL 0.3–0.4 µg/kg → remifentanil 0.1–0.2 µg/kg/min	DEXMEDETOMIDINE 0.5 µg/kg × 15 min → 0.5 µg/kg/h LIDOCAINE 1.5 mg/kg → 1.5 mg/kg/h	PCA sufentanil 1 µg/h + 2 µg bolus		57 [41–75] µg sufentanil median [IQR]	60 [50–80] µg sufentanil	57.7±25.2 µg sufentanil	63.3±22.2 µg sufentanil	17.31 ±7.56	18.99 ± 6.66	0.3
12	Yu et al., 2023	150	75	75	REMIFENTANIL 1 µg/kg → 0.1–0.3 µg/kg/min	DEXMEDETOMIDINE 0.6 µg/kg over 10 min LIDOCAINE 1.5 mg/kg → 2 mg/kg/h ESKETAMINE 0.3 mg/kg	PCIA: butorphanol 10 mg in 100 mL Rescue 2.5 mL (2.5 mg) bolus every 15 min		butorphanol 2.50 [2.25-2.75] median [IQR]	butorphanol 2.25 [1.75-2.5]	butorphanol 2.5 ±0.37	butorphanol 2.17±0.56	37.5 ±5.55	32.55±8.4	15
13	Ziemann-Gimmel et al., 2014	119	59	60	FENTANIL 0.5–1 µg/kg → intermittent fentanyl/morphine/hydromorphone boluses Inhalant anesthetics	DEXMEDETOMIDINE 0.5 µg/kg → 0.1–0.3 µg/kg/h Propofol 75–150 µg/kg/min Ketamine 0.5 mg/kg bolus	Rescue hydromorphone IV or Oxycodone PO		hydromorphone 2.29 ± 1.52 mg	hydromorphone 2.08 ± 1.17 mg	hydromorphone 2.29 ± 1.52 mg	hydromorphone 2.08 ± 1.17 mg	41.22 ± 27.36	37.44 ±21.06	18
			789	797

## Sheet: Surgery type
n	Study	Sample, n	Opioid Based Anesthesia (control), n	Opioid Free Anesthesia (treatment), n	Surgery
					Open vs Endoscopic	Surgery Type	Group type
1	Accurso et al., 2025	368	185	183	Endoscopic	Abdominal	Abdominal
2	An et al., 2022	101	50	51	Endoscopic	Radical colectomy for colorectal cancer	Pelvic
3	Bae et al., 2024	119	60	59	Endoscopic	Abdominal - Gastrectomy	Abdominal
4	Bakan et al., 2015	80	40	40	Endoscopic	Abdominal - Cholecystectomy	Abdominal
5	Beloeil et al., 2021	314	157	157	Endoscopic	Abdominal majority	Abdominal
6	Campos-Pérez et al., 2022	40	20	20	Endoscopic	Abdominal - Roux-en-Y gastric bypass	Abdominal
7	Chen et al., 2023	77	38	39	Endoscopic	Hysterectomy for benign disease	Pelvic
8	Chen et al., 2025	133	68	65	NA	Mastectomy	Thorax
9	Choi et al., 2022	75	38	37	Endoscopic	Pelvic - Gynecologic procedures	Pelvic
10	Copik et al., 2024	50	25	25	Endoscopic	Pulmonary wedge resection	Thorax
11	Dai et al., 2023	122	60	62	Open	Abdominal procedures	Abdominal
12	Feng et al., 2024	120	60	60	Endoscopic	Pulmonary wedge, segment, lobectomy	Thorax
13	Hakim & Wahba, 2019	80	40	40	Endoscopic	Pelvic - Gynecologic procedures	Pelvic
14	Hu et al., 2024	72	36	36	Endoscopic	Pelvic - Gynecologic procedures	Pelvic
15	Liu et al., 2023	66	33	33	Open/Endoscopic	Thyroidectomy	Head and neck
16	Luo et al., 2025	68	34	34	Open	Total/Hemi Hip Arthroplasty, closed reduction internal fixation	Joint
17	Perez et al., 2024	181	86	95	Endoscopic	Roux-en-Y gastric bypass or sleeve gastrectomy	Abdominal
18	Shirakami et al., 2006	51	25	26	NA	Unilateral modified-radical mastectomy	Thorax
19	Swamy et al., 2025	70	35	35	Endoscopic	Abdominal	Abdominal
20	Toleska & Dimitrovski, 2019	60	30	30	Endoscopic	Abdominal - Cholecystectomy	Abdominal
21	Toleska et al., 2023	40	20	20	Open	Colorectal oncologic	Abdominal
22	Walldén et al. 2006	45	21	24	Endoscopic	Abdominal - Cholecystectomy	Abdominal
23	Wang et al., 2024	394	197	197	NA	Thyroid / parathyroid resection	Head and neck
24	Wang et al., 2025	116	58	58	Endoscopic	Abdominal - Cholecystectomy	Abdominal
25	Xue et al., 2024	60	30	30	Open	Shoulder arthroscopy	Joint
26	Yan et al., 2025	165	83	82	Endoscopic	Thoracic surgery	Thorax
27	Yu et al., 2023	150	75	75	Endoscopic	Abdominal - Cholecystectomy	Abdominal
28	Zhou et al., 2023	773	385	388	Endoscopic	Sinus surgery	Head and neck
29	Ziemann-Gimmel et al., 2014	119	59	60	Open	Bariatric surgery	Abdominal
								Open	Endoscopic	Total
							Abdominal	3	11	14
							Head and neck	2	1	3
							Joint	2	0	2
							Pelvic	0	5	5
							Thorax	2	3	5
										29

## Sheet: Significance
n	Study	Sample, n	Opioid Based Anesthesia (control), n	Opioid Free Anesthesia (treatment), n	Pain	OME	PONV	Nausea	Vomiting	Antiemetic use	Analgesic use	LOS	Pruritus	Flatus	QoR-40	BRADYcardia	TACHYcardia	HYPOtension	HYPERtension
					S - significant, NS - not significant
1	Accurso et al., 2025	368	185	183	S		S					S	S
2	An et al., 2022	101	50	51	NS		NS					NS	NS	NS
3	Bae et al., 2024	119	60	59	S	S	NS					NS		NS
4	Bakan et al., 2015	80	40	40	S	NS		NS	NS	S	S					NS	NS
5	Beloeil et al., 2021	314	157	157		S	S			S		NS				S		NS	NS
6	Campos-Pérez et al., 2022	40	20	20	NS			NS	NS
7	Chen et al., 2023	77	38	39	NS		S				NS
8	Chen et al., 2025	133	68	65	S	NS	NS									NS
9	Choi et al., 2022	75	38	37	NS			NS	NS	NS	NS		NS	NS	S	NS		S
10	Copik et al., 2024	50	25	25	NS	S	NS				NS
11	Dai et al., 2023	122	60	62	S
12	Feng et al., 2024	120	60	60	NS	NS	S	S	S	NS		NS				NS	NS	NS	NS
13	Hakim & Wahba, 2019	80	40	40	S			S	S						S	NS
14	Hu et al., 2024	72	36	36	NS	NS	NS							NS
15	Liu et al., 2023	66	33	33	NS			NS	NS				NS	NS	S	NS	NS
16	Luo et al., 2025	68	34	34	S		S					NS	NS			NS	NS	S	S
17	Perez et al., 2024	181	86	95	NS	NS			NS	NS	S	NS	NS			NS
18	Shirakami et al., 2006	51	25	26	NS			S	only	S	S					NS	NS	NS	S
19	Swamy et al., 2025	70	35	35	S
20	Toleska & Dimitrovski, 2019	60	30	30	S
21	Toleska et al., 2023	40	20	20	S	S	S				NS
22	Walldén et al. 2006	45	21	24	NS	NS	NS	NS	NS
23	Wang et al., 2024	394	197	197	S		S			S	NS	NS				NS	NS	S	NS
24	Wang et al., 2025	115	57	58	S			NS	NS		NS			S
25	Xue et al., 2024	60	30	30	NS		S	NS	NS	NS						NS
26	Yan et al., 2025	165	83	82	NS	NS	S					NS
27	Yu et al., 2023	150	75	75		S	NS							S
28	Zhou et al., 2023	773	385	388	S		S	S	S	NS	NS				S	S	NS	NS	NS
29	Ziemann-Gimmel et al., 2014	119	59	60		NS	S

## Sheet: PONV(18)
#	Study	Total participant n	Opioid Based Anesthesia (control)			Opioid Free Anesthesia (treatment)			p-value	Significance S - significant, NS - not significant
			Total for group	PONV Events	Percentage	Total for group	PONV Events	Percentage
1	Accurso et al., 2025	368	185	63	0.340541	183	3	0.0163934	< 0.001	S
2	An et al., 2022	101	50	2	0.04	51	0	0	0.149	NS
3	Bae et al., 2024	119	60	9	0.15	59	7	0.118644	0.616	NS
4	Beloeil et al., 2021	314	157	58	0.369427	157	37	0.235669	0.01	S
5	Chen et al., 2023	77	38	11	0.289474	39	4	0.102564	0.02	S
6	Chen et al., 2025	133	68	4	0.0588235	65	0	0	0.12	NS
7	Copik et al., 2024	50	25	1	0.04	25	5	0.2	0.095	NS
8	Feng et al., 2024	120	60	19	0.316667	60	9	0.15	0.031	S
9	Hu et al., 2024	72	36	12	0.333333	36	10	0.277778	0.609	NS
10	Luo et al., 2025	68	34	14	0.411765	34	6	0.176471	0.033	S
11	Toleska et al., 2023	40	20	12	0.6	20	0	0	0.000225	S
12	Walldén et al. 2006	45	21	16	0.761905	24	20	0.833333	NS	NS
13	Wang et al., 2024	394	197	47	0.238579	197	10	0.0507614	0.001	S
14	Xue et al., 2024	60	30	10	0.333333	30	3	0.1	0.028	S
15	Yan et al., 2025	165	83	25	0.301205	82	12	0.146341	0.017	S
16	Yu et al., 2023	150	75	11	0.146667	75	10	0.133333	0.814	NS
17	Zhou et al., 2023	773	385	58	0.150649	388	27	0.0695876	0.002	S
18	Ziemann-Gimmel et al., 2014	119	59	22	0.372881	60	12	0.2	0.04	S
			1583	394		1585	175

## Sheet: Nausea (11)
#	Study	Total participant n	Opioid Based Anesthesia (control)			Opioid Free Anesthesia (treatment)			p-value
			Total for group	Nausea Events	Percentage	Total for group	Nausea Events	Percentage
1	Bakan et al., 2015	80	40	13	0.325	40	5	0.125	NS
2	Campos-Pérez et al., 2022	40	20	6	0.3	20	2	0.1	0.2
3	Choi et al., 2022	75	38	18	0.473684	37	14	0.378378	0.548
4	Feng et al., 2024	120	60	19	0.316667	60	9	0.15	0.031
5	Hakim & Wahba, 2019	80	40	17	0.425	40	7	0.175	0.03
6	Liu et al., 2023	66	33	13	0.393939	33	2	0.0606061	0.001
7	Shirakami et al., 2006	51	25	15	0.6	26	7	0.269231	0.05
8	Walldén et al. 2006	45	21	15	0.714286	24	20	0.833333	NS
9	Wang et al., 2025	115	57	26	0.45	58	6	0.103448	0.285
10	Xue et al., 2024	60	30	7	0.233333	30	2	0.0666667	0.148
11	Zhou et al., 2023	773	385	49	0.127273	388	20	0.0515464	0.001
			749	198		756	94

## Sheet: Vomiting (12)
#	Study	Total participant n	Opioid Based Anesthesia (control)			Opioid Free Anesthesia (treatment)			p-value
			Total for group	Vomiting Events	Percentage	Total for group	Vomiting Events	Percentage
1	Bakan et al., 2015	80	40	5	0.125	40	1	0.025	NS
2	Campos-Pérez et al., 2022	40	20	3	0.15	20	0	0	0.2
3	Choi et al., 2022	75	38	5	0.131579	37	3	0.0810811	0.711
4	Feng et al., 2024	120	60	14	0.233333	60	4	0.0666667	0.019
5	Hakim & Wahba, 2019	80	40	11	0.275	40	3	0.075	0.03
6	Liu et al., 2023	66	33	5	0.151515	33	0	0	0.063
7	Perez et al., 2024	181	86	19	0.22093	95	16	0.168421	0.53
8	Shirakami et al., 2006	51	25	8	0.32	26	2	0.0769231	0.05
9	Walldén et al. 2006	45	21	6	0.285714	24	8	0.333333	NS
10	Wang et al., 2025	115	57	22	0.38	58	5	0.0862069	0.285
11	Xue et al., 2024	60	30	5	0.166667	30	2	0.0666667	0.421
12	Zhou et al., 2023	773	385	33	0.0857143	388	14	0.0360825	0.012
			835	136		851	58

## Sheet: Antiemetic (9)
#	Study	Total participant n	Opioid Based Anesthesia (control)			Opioid Free Anesthesia (treatment)			p-value	Significance S - significant, NS - not significant
			Total for group	Antiemetic Events	Percentage	Total for group	Antiemetic Events	Percentage
1	Bakan et al., 2015	80	40	6	0.15	40	0	0	0.026	S
2	Beloeil et al., 2021	314	157	41	0.261146	157	21	0.133758	0.005	S
3	Choi et al., 2022	75	38	5	0.131579	37	2	0.0540541	0.43	NS
4	Feng et al., 2024	120	60	3	0.05	60	0	0	0.24	NS
5	Perez et al., 2024	159	76	67	0.881579	83	65	0.783133	0.15	NS
6	Shirakami et al., 2006	51	25	10	0.4	26	1	0.0384615	0.01	S
7	Wang et al., 2024	394	197	18	0.0913706	197	2	0.0101523	0.001	S
8	Xue et al., 2024	60	30	7	0.233333	30	1	0.0333333	0.052	NS
9	Zhou et al., 2023	773	385	29	0.0753247	388	15	0.0386598	0.083	NS
			1008	186		1018	107

## Sheet: Rescue(13-2)
Study	Sample, n	Opioid Based Anesthesia (control), n	Opioid Free Anesthesia (tratement), n	Rescue analgesia consumption mean ± SD		p-value	Rescue analgesia consumption n (%)		p-value
				OBA	OFA		OBA	OFA
An et al., 2022	101	50	51	140 ± 99	96.1 ± 91.6	0.021
Bae et al., 2024	119	60	59	100 ± 74.1 CF: 100 [50–150] median [IQR]	50 ± 74.1 CF: 50 (0− 100) median [IQR]	0.003
Bakan et al., 2015	80	40	40				19 (48%)	9 (23%)	0.034
Chen et al., 2023	77	38	39				4(10.5%)	7(17.9%)	0.35
Choi et al., 2022	75	38	37				31 (81.6%)	27 (73.0%)	0.539
Copik et al., 2024	50	25	25				12 (48%)	9 (36%)	0.284
Luo et al., 2025	68	34	34	3.8 ± 2.4 CF: 4 (2–5.3) median [IQR]	2.3 ± 2.2 CF: 2 (1–4) median [IQR]	0.025
Perez et al., 2024	181	86	95				20 (23%)	9 (10%)	0.02
Shirakami et al., 2006	51	25	26				12 (48%)	3 (11%)	0.01
Toleska et al., 2023	40	20	20				11 (55%)	7 (35%)	0.4
Wang et al., 2024	394	197	197				7 (4%)	1 (1%)	0.068
Wang et al., 2025	116	58	58				42 (72%)	30 (52%)	0.342
Zhou et al., 2023	773	385	388				53 (13.8%)	36 (9.3%)	0.051
Study	Sample, n	Opioid Based Anesthesia (control), n	Opioid Free Anesthesia (tratement), n	Rescue OPIOID consumption mean ± SD		p-value	Rescue OPIOID consumption n (%)		p-value
				OBA	OFA		OBA	OFA
Liu et al., 2023	66	33	33	0.83 ± 1.85 CF: 0 (0–2.5) median [IQR]	0 ± 0 CF: 0 (0–0) median [IQR]	0.013	10 (30.3%)	2 (6.1%)	0.011
Walldén et al. 2006	45	21	24				17 (81%)	20 (83%)	NS

## Sheet: Length of stay(9)
Study	Sample, n	Opioid Based Anesthesia (control), n	Opioid Free Anesthesia (tratement), n	In hospital length of stay, days mean (SD)		p-value
				OBA	OFA
Accurso et al., 2025	368	185	183	6.25 ± 1.25 CF 6 [4,9], medium [min, max]	4.00 ± 1.00 CF 4 [2,6], medium [min, max]	< 0.001
An et al., 2022	101	50	51	8.5 ± 2.9	8.9 ± 2.8	0.44
Bae et al., 2024	119	60	59	5.33 ± 0.74 CF 5 (5–6), median [IQR]	5.33 ± 0.74 CF 5 (5-6), median [IQR]	0.331
Beloeil et al., 2021	314	157	157	5.1 ± 4.5	5.4 ± 5.6	0.664
Feng et al., 2024	120	60	60	4.3 ± 2.2 CF 4 (3-6), median (IQR)	4.7 ± 2.2 CF 5 (3-6), median (IQR)	0.22
Luo et al., 2025	68	34	34	8.3±3.7	7.6±3.1	0.356
Perez et al., 2024	181	86	95	1.45 ± 0.60	1.58 ± 0.76	0.13
Wang et al., 2024	394	197	197	1.67 ± 0.74 2 (1–2 [1–5])	1.67 ± 0.74 2 (1–2 [1–4])	0.131
Yan et al., 2025	165	83	82	3.0 ± 1.5 CF: 3[2-4] median [IQR]	2.7 ± 0.74 CF: 3[2-3] median [IQR]	0.281
		912	918

[truncated: 7 more sheets: IO Bradycardia (13), IO Tachycardia (7), HYPOtension (7), HYPERtension (6), Flatus (7), Pruritus(6), QoR40 (4)]
